# Supplementary material for: Post-traumatic stress disorder and its associated factors among survivors of 2015 earthquake in Nepal
Source: BMC Psychiatry. 2023 May 15;23:340. doi: 10.1186/s12888-023-04836-3 (PMC10184476; doi:10.1186/s12888-023-04836-3)
Supplement: Supplementary file 1 — Additional file 1. [file 12888_2023_4836_MOESM1_ESM.xlsx]

## Sheet: Sheet1
sn	Age	Sex	Ethinicity	Religion	Level of education	Education	Occupation	Marital status	burried self	injured self	handicap self	death of family member	death of relative/friend	handicap of family	handicap of relative/friend	witness of buried	witness of injured	witness of death	loss of house and property	Severity of damage house and property	Ptsd - Q1	Ptsd- Q2	Ptsd - Q3	Ptsd - Q4	Ptsd- Q5	Ptsd-Q6	Ptsd-Q7	Ptsd- Q8	Ptsd-09	Ptsd-Q10	Ptsd - Q11	Ptsd - Q 12	Ptsd -Q13	Ptsd- Q14	Ptsd- Q15	Ptsd-Q16	Ptsd-Q17	PTSD_Total	Social support - 1	Social support-2	Social support-3	Social suppot_total	PTSD_categories	Social support_categories	Age_classified
1	46	1	2	1	2	0	1	1	0	0	1	0	1	0	0	1	1	1	1	3	3	3	3	3	3	3	1	3	3	3	3	3	3	3	3	3	3	49	5	2	3	10	1	2	1
2	20	2	2	1	1	3	3	2	0	0	0	0	0	0	1	1	1	1	1	3	3	3	2	3	1	1	1	3	1	1	1	1	3	3	1	3	3	34	3	2	4	9	1	2	1
3	19	1	2	1	1	4	3	2	0	0	0	0	0	0	0	1	1	1	1	3	2	3	3	3	3	3	3	3	1	3	3	3	3	3	3	3	3	48	4	2	3	9	1	2	1
4	48	2	2	1	1	1	1	1	0	0	0	0	1	0	1	1	1	1	1	3	3	3	3	3	3	1	1	3	3	3	3	3	3	3	3	3	3	47	3	3	4	10	1	2	1
5	26	1	2	1	1	2	1	1	0	0	0	0	1	0	1	1	1	1	1	3	3	3	2	3	1	1	1	3	1	1	1	1	3	3	1	1	3	32	5	3	5	13	1	3	1
6	48	2	2	1	1	4	1	1	0	0	0	0	1	0	0	0	1	1	1	3	4	4	3	4	3	1	1	4	3	3	3	3	3	3	3	3	3	51	5	2	4	11	2	2	1
7	49	1	2	1	1	1	1	1	0	0	0	0	0	0	0	0	1	0	1	3	3	4	4	3	3	1	1	3	3	1	1	1	3	3	3	1	1	39	4	3	2	9	1	2	1
8	30	2	2	1	1	1	3	1	0	0	0	0	0	0	0	0	1	1	1	3	2	3	4	3	1	1	1	3	1	1	1	3	1	1	1	3	3	33	4	2	3	9	1	2	1
9	19	1	2	1	1	2	1	2	0	0	0	1	1	0	0	1	1	1	1	3	3	3	1	3	1	1	1	3	1	1	1	1	1	3	1	1	1	27	5	2	5	12	1	3	1
10	24	2	2	1	1	4	6	1	0	1	0	0	1	0	1	1	1	1	1	3	2	1	1	3	1	1	1	3	1	1	1	1	1	1	1	1	1	22	3	2	3	8	1	1	1
11	44	1	3	1	1	4	1	1	0	1	0	0	1	0	1	1	1	1	1	3	1	1	1	1	1	1	1	3	1	1	1	1	3	1	3	3	3	27	5	2	5	12	1	3	1
12	40	1	2	1	1	3	3	1	0	0	0	0	0	0	1	1	1	1	1	3	1	4	3	3	3	1	3	3	3	1	1	1	1	3	3	1	1	36	4	3	4	11	1	2	1
13	24	1	2	1	1	3	3	1	0	0	0	0	1	0	1	1	1	1	1	3	1	1	1	1	1	1	1	1	1	1	1	1	3	3	1	1	1	21	4	3	3	10	1	2	1
14	38	1	2	1	2	0	3	1	0	0	0	0	1	1	1	1	1	1	1	3	4	1	4	3	3	3	1	1	1	1	1	3	1	1	1	1	1	31	5	2	5	12	1	3	1
15	60	2	3	1	2	0	1	1	0	0	0	1	1	0	0	1	1	1	1	3	4	4	4	3	3	1	1	4	4	4	3	3	3	4	3	3	4	55	5	4	4	13	2	3	2
16	33	1	3	1	2	0	1	1	0	0	0	1	1	1	1	1	1	1	1	3	4	3	3	3	3	1	1	3	3	3	3	4	3	3	3	3	3	49	4	2	3	9	1	2	1
17	50	2	2	1	1	4	1	1	0	0	0	0	1	1	1	1	1	1	1	3	3	3	4	3	3	1	4	3	3	3	3	3	3	3	3	3	3	51	5	2	4	11	2	2	1
18	55	1	3	1	2	0	1	2	1	0	0	1	0	0	1	1	1	1	1	3	3	3	3	3	3	1	1	3	3	3	3	3	3	3	3	3	3	47	4	3	2	9	1	2	1
19	58	1	2	1	1	4	2	1	0	0	0	0	1	0	1	0	1	1	1	3	4	1	3	3	3	4	1	4	1	1	1	1	3	3	1	1	3	38	4	3	5	12	1	3	1
20	46	2	2	1	1	4	3	1	0	0	0	0	1	0	0	1	1	1	1	3	3	3	4	3	3	4	1	4	3	3	1	3	3	3	3	3	3	50	4	2	5	11	2	2	1
21	24	1	2	1	1	3	5	1	0	0	0	0	1	0	1	1	1	1	1	3	3	3	3	3	3	3	1	3	1	3	3	3	3	3	1	3	3	45	3	3	4	10	1	2	1
22	26	1	2	1	1	2	2	2	0	0	0	0	1	0	0	0	1	1	1	3	1	3	3	3	1	4	1	4	3	3	4	1	1	1	3	1	1	38	4	2	5	11	1	2	1
23	23	1	2	1	1	2	1	1	0	1	0	0	1	1	1	0	1	1	1	2	3	3	3	1	3	3	1	5	1	1	1	5	4	4	4	4	1	47	5	3	4	12	1	3	1
24	19	2	2	1	1	4	5	1	0	0	0	0	0	0	0	0	1	1	1	3	2	1	1	4	3	1	1	1	1	1	3	3	3	3	1	3	3	35	4	3	4	11	1	2	1
25	19	1	2	1	1	3	5	2	0	0	0	1	1	0	0	1	1	1	1	3	1	1	3	1	3	1	1	3	1	1	3	1	1	1	1	1	1	25	3	2	2	7	1	1	1
26	35	2	2	1	1	1	1	1	0	0	0	0	1	1	1	0	1	1	1	2	3	3	3	3	1	1	1	3	3	3	3	3	3	3	1	3	3	43	4	4	5	13	1	3	1
27	31	2	2	1	1	2	3	1	0	1	0	1	1	1	1	1	1	1	1	3	4	3	3	4	3	1	1	4	3	3	3	3	3	3	3	3	3	50	4	3	3	10	2	2	1
28	40	2	3	1	1	4	1	1	0	0	0	0	1	0	0	0	1	1	1	3	3	1	3	3	3	3	1	5	4	1	1	3	1	3	1	1	3	40	4	2	4	10	1	2	1
29	35	2	2	1	1	4	1	1	0	0	0	0	1	0	1	1	1	1	1	3	3	3	1	3	1	1	1	3	3	1	1	3	3	3	3	3	3	39	4	4	4	12	1	3	1
30	35	1	2	1	2	0	1	1	0	0	0	0	1	0	1	1	1	1	1	3	4	5	5	4	5	4	5	4	4	4	4	5	5	5	4	5	4	76	4	2	2	8	2	1	1
31	35	1	3	1	1	1	1	2	0	0	0	0	1	0	1	1	1	1	1	3	3	3	2	3	1	1	1	3	1	1	1	1	1	3	1	3	3	32	5	3	4	12	1	3	1
32	19	1	2	1	1	2	5	2	0	0	0	0	0	0	1	1	1	1	1	3	3	3	3	3	1	1	1	3	1	1	1	3	1	3	3	3	3	37	4	3	4	11	1	2	1
33	37	1	2	1	1	4	1	1	0	1	0	0	1	0	1	1	1	1	1	3	2	3	1	3	1	1	1	3	1	1	1	1	3	3	3	3	3	34	4	2	3	9	1	2	1
34	21	2	2	2	1	3	5	2	0	0	0	0	0	0	0	1	1	1	1	3	3	3	3	3	3	1	1	3	3	4	3	4	4	4	4	3	3	52	5	2	3	10	2	2	1
35	20	2	2	1	1	3	5	1	0	0	0	0	1	1	1	1	1	1	1	3	3	4	3	3	3	3	3	3	3	3	3	3	1	3	3	3	3	50	4	1	3	8	2	1	1
36	20	1	2	2	1	3	5	2	0	0	0	0	0	0	0	0	1	1	1	3	3	3	3	3	3	3	3	3	3	3	3	3	4	3	3	3	3	52	5	1	5	11	2	2	1
37	20	2	2	1	1	2	1	1	0	0	0	0	1	0	1	0	1	1	1	3	3	3	3	3	3	3	3	3	3	3	3	3	3	3	3	3	3	51	4	1	4	9	2	2	1
38	19	1	3	1	1	2	5	2	0	0	0	1	1	0	0	0	1	1	1	3	3	3	1	3	1	1	1	5	1	1	1	5	3	3	2	2	3	39	2	4	1	7	1	1	1
39	22	1	3	1	1	2	1	2	0	0	0	1	1	0	0	1	1	1	1	3	3	3	1	3	3	1	3	3	1	1	3	1	3	1	1	1	1	33	2	4	2	8	1	1	1
40	23	1	2	1	1	2	3	2	0	0	0	0	1	0	1	0	0	0	1	3	4	3	3	3	3	3	1	4	1	4	4	3	1	1	1	1	3	43	2	3	2	7	1	1	1
41	36	2	2	1	1	4	1	1	0	0	0	0	0	0	0	0	0	1	1	3	3	3	3	3	4	1	1	4	3	1	3	3	3	3	3	3	3	47	3	2	2	7	1	1	1
42	19	1	2	1	1	4	5	2	0	0	0	0	0	0	0	1	1	1	1	3	3	3	3	3	3	3	3	3	3	3	3	3	3	3	3	3	3	51	2	3	2	7	2	1	1
43	35	1	2	1	1	4	1	1	0	0	0	0	1	0	1	1	1	1	1	3	4	3	3	4	3	1	1	4	3	1	1	1	3	3	1	1	3	40	2	4	2	8	1	1	1
44	26	2	2	1	1	4	1	1	0	0	0	0	0	0	0	0	1	1	1	3	4	4	3	3	3	3	1	4	3	3	4	4	4	5	5	4	5	62	2	4	3	9	2	2	1
45	31	2	2	1	1	3	1	1	0	0	0	0	1	0	1	1	1	1	1	3	3	4	3	3	3	1	1	3	3	3	3	3	3	2	3	3	3	47	2	4	2	8	1	1	1
46	30	2	2	1	1	4	1	1	0	0	0	1	1	0	1	1	1	1	1	3	3	3	3	3	3	1	1	4	3	3	3	3	3	3	3	3	3	48	4	2	2	8	1	1	1
47	26	2	2	1	1	4	1	1	0	0	0	0	1	0	1	1	1	1	1	3	3	1	3	3	1	1	1	1	1	1	1	1	1	1	1	1	3	25	3	2	2	7	1	1	1
48	22	1	2	2	1	3	5	2	0	1	0	0	1	0	0	1	1	1	1	3	2	1	1	3	1	1	1	1	3	1	1	1	1	1	1	1	3	24	1	4	1	6	1	1	1
49	46	2	2	1	2	0	1	1	0	1	0	0	1	0	0	1	1	1	1	3	3	3	3	3	3	3	3	3	3	3	3	3	3	3	3	3	3	51	2	1	3	6	2	1	1
50	22	2	2	1	1	3	5	2	1	1	0	0	1	0	1	1	1	1	1	3	3	3	3	3	4	1	1	1	1	3	3	3	1	3	3	1	3	40	5	1	5	11	1	2	1
51	35	2	2	1	1	4	1	1	0	1	0	0	1	1	1	1	1	1	1	3	3	3	3	3	3	1	1	3	1	1	1	3	1	1	1	3	3	35	2	2	2	6	1	1	1
52	48	1	2	1	1	2	1	1	0	0	0	0	1	0	1	1	1	1	1	3	3	1	1	3	1	1	1	3	1	1	1	1	1	3	1	1	1	25	3	2	2	7	1	1	1
53	36	2	2	1	1	1	1	1	0	0	0	0	0	0	0	1	1	1	1	3	4	3	3	4	3	1	1	3	3	3	3	3	3	3	3	3	3	49	2	2	2	6	1	1	1
54	30	1	2	1	1	2	1	1	0	0	0	0	0	1	0	1	1	1	1	3	3	3	3	3	3	1	1	3	3	3	3	3	3	3	3	3	3	47	2	4	1	7	1	1	1
55	31	2	2	1	1	2	1	1	0	0	0	0	0	1	0	1	1	1	1	3	3	3	3	3	3	1	1	3	3	1	1	1	1	1	1	3	3	35	2	2	2	6	1	1	1
56	21	1	2	1	1	4	5	2	0	0	0	0	0	0	1	1	1	1	1	3	3	3	3	3	3	3	3	3	3	3	3	3	3	3	3	3	3	51	1	4	3	8	2	1	1
57	46	2	2	1	1	2	1	1	0	0	0	0	1	0	0	1	1	1	1	3	3	3	3	3	1	1	1	3	1	1	1	1	1	3	3	3	3	35	2	2	3	7	1	1	1
58	21	2	2	1	1	3	5	2	0	0	0	0	0	0	1	1	1	1	1	3	3	3	2	2	3	1	1	3	1	2	3	1	3	3	3	3	3	40	3	3	2	8	1	1	1
59	29	1	2	1	1	4	1	1	0	0	0	0	0	1	1	1	1	1	1	3	3	3	3	3	1	1	1	3	3	1	1	1	3	3	3	3	3	39	3	2	4	9	1	2	1
60	51	1	2	1	2	0	1	1	0	0	0	0	1	1	1	1	1	1	1	3	3	3	3	3	3	4	1	3	1	1	1	1	3	3	3	1	3	40	4	3	5	12	1	3	1
61	36	1	2	1	1	4	3	1	0	0	0	0	1	0	1	1	1	1	1	3	4	3	4	4	3	1	1	3	3	1	1	5	1	3	3	3	3	46	4	2	4	10	1	2	1
62	32	2	2	1	1	1	3	1	1	1	1	0	0	1	1	1	1	1	1	3	3	3	1	3	1	4	1	4	1	1	1	1	1	1	1	3	3	33	3	2	5	10	1	2	1
63	31	2	2	1	1	4	1	1	0	1	0	0	0	1	0	1	1	1	1	3	2	3	1	3	1	4	1	3	1	1	1	1	3	1	3	1	3	33	4	3	4	11	1	2	1
64	20	2	2	1	1	4	1	1	0	0	0	0	1	0	0	0	0	1	1	3	3	3	3	3	3	1	1	4	3	3	3	3	1	3	3	3	3	46	5	2	5	12	1	3	1
65	28	2	2	1	1	2	1	1	0	0	0	0	0	1	1	0	1	1	1	3	3	3	3	3	1	1	1	3	1	3	1	1	1	3	1	3	3	35	5	4	4	13	1	3	1
66	38	1	2	1	1	4	1	1	1	1	0	0	1	0	1	1	1	1	1	3	1	1	1	1	1	1	1	1	1	2	1	1	2	1	1	1	1	19	4	3	3	10	1	2	1
67	36	1	2	1	1	4	1	1	0	1	0	0	1	0	0	1	1	1	1	3	3	3	3	3	1	1	1	3	3	3	3	3	3	3	3	3	3	45	5	2	5	12	1	3	1
68	23	1	3	1	1	3	5	2	0	0	0	0	0	0	1	1	1	1	1	3	3	3	3	3	1	1	1	3	1	1	1	3	3	3	3	3	3	39	5	2	3	10	1	2	1
69	20	2	2	1	1	2	5	2	0	0	0	0	0	0	1	1	1	1	1	3	3	2	1	3	3	1	1	3	3	1	1	1	3	3	3	3	3	38	4	3	4	11	1	2	1
70	25	1	3	1	1	3	2	1	0	0	0	0	0	0	1	1	1	1	1	3	3	3	3	3	3	1	1	3	1	3	3	3	3	3	3	3	3	45	4	2	4	10	1	2	1
71	24	2	2	1	1	2	1	1	0	0	0	0	1	0	0	0	1	1	1	3	3	3	3	3	1	3	3	4	1	1	1	3	3	3	1	3	3	42	5	3	5	13	1	3	1
72	20	2	3	2	1	2	5	1	0	0	0	0	1	0	0	0	1	1	1	3	3	3	3	3	1	1	1	1	1	1	1	1	1	1	1	1	1	25	1	2	4	7	1	1	1
73	24	1	2	1	1	1	2	1	0	0	0	0	1	0	1	0	1	1	1	1	1	1	3	1	1	3	1	1	2	2	1	1	1	1	1	2	1	24	2	4	2	8	1	1	1
74	35	1	2	1	1	2	1	1	0	0	0	0	1	0	1	1	1	1	1	3	3	3	3	3	3	1	1	3	1	3	3	3	3	3	3	3	3	45	5	1	2	8	1	1	1
75	20	2	2	1	1	4	5	2	0	0	0	1	1	0	0	1	1	1	1	3	4	3	3	3	1	3	1	3	3	3	1	1	1	4	4	5	5	48	4	4	4	12	1	3	1
76	25	1	2	1	1	3	3	1	0	0	0	0	1	0	1	1	1	1	1	3	4	3	3	4	1	1	1	1	1	1	1	1	1	1	1	1	3	29	4	3	1	8	1	1	1
77	19	2	2	1	1	4	5	2	0	0	0	0	0	0	0	0	1	1	1	3	3	3	3	3	1	1	1	3	3	3	3	3	3	3	3	3	3	45	2	4	4	10	1	2	1
78	21	1	3	1	1	4	5	2	0	0	0	1	1	1	1	1	1	1	1	3	3	3	3	3	3	1	1	3	4	3	3	3	3	3	3	3	3	48	2	2	2	6	1	1	1
79	19	2	3	1	1	4	5	2	0	0	0	0	0	0	1	1	1	1	1	3	3	3	3	3	1	1	1	1	1	1	1	1	3	1	1	3	3	31	1	4	1	6	1	1	1
80	31	1	2	1	1	1	7	1	0	0	0	0	1	1	1	1	1	1	1	3	3	3	3	3	1	1	1	3	1	1	1	1	3	3	1	1	1	31	2	2	2	6	1	1	1
81	31	1	2	1	1	2	3	1	0	0	0	0	1	1	1	1	1	1	1	3	3	3	3	3	1	1	1	3	3	1	1	3	3	1	1	3	3	37	3	2	3	8	1	1	1
82	30	2	2	1	1	4	1	1	0	0	0	0	1	1	0	1	1	1	1	3	3	3	3	3	3	1	1	3	3	1	1	1	1	3	1	3	3	37	2	4	4	10	1	2	1
83	30	1	3	1	1	4	1	1	0	0	0	0	1	1	1	1	1	1	1	3	2	3	1	3	3	1	1	1	1	1	1	1	1	1	1	1	3	26	2	2	2	6	1	1	1
84	21	2	2	1	1	3	5	1	0	1	0	0	0	0	0	1	1	1	1	3	1	1	1	1	1	3	5	2	1	1	1	1	1	1	1	1	1	24	1	3	4	8	1	1	1
85	23	1	2	1	1	4	1	2	1	1	0	0	1	1	1	1	1	1	1	3	5	3	5	5	5	3	1	5	3	3	3	5	5	3	3	5	3	65	1	2	4	7	2	1	1
86	22	1	3	1	1	3	1	1	0	0	0	0	1	0	0	0	1	1	1	3	2	1	3	3	3	3	1	5	1	1	1	3	1	1	3	1	3	36	2	2	2	6	1	1	1
87	58	2	2	1	2	0	1	1	0	1	0	0	1	0	1	1	1	1	1	3	3	4	3	4	1	1	1	3	1	1	1	1	3	3	3	3	3	39	1	3	1	5	1	1	1
88	22	2	2	1	1	1	1	1	0	0	0	0	0	0	0	0	1	1	1	3	3	3	3	3	4	3	1	1	1	1	1	3	1	3	3	4	4	42	2	2	2	6	1	1	1
89	23	2	2	1	1	3	1	1	0	0	0	0	1	1	1	1	1	1	1	3	3	3	3	3	1	1	1	1	1	1	1	1	1	1	1	2	3	28	3	2	1	6	1	1	1
90	21	1	2	1	1	3	5	2	0	0	0	0	1	1	0	1	1	1	1	3	3	3	3	3	3	1	1	3	1	3	3	3	3	3	3	3	3	45	2	4	2	8	1	1	1
91	23	2	2	1	1	2	1	1	0	0	0	0	0	0	1	1	1	1	1	3	3	3	3	3	3	1	1	3	3	3	3	3	3	3	3	3	3	47	2	2	1	5	1	1	1
92	58	2	2	1	2	0	1	1	0	0	0	0	1	1	1	1	1	1	1	3	3	3	3	3	3	1	3	3	3	1	3	3	3	3	3	3	3	47	2	2	4	8	1	1	1
93	31	2	3	1	1	4	1	1	0	1	0	1	1	0	0	1	1	1	1	3	2	3	1	3	1	4	1	1	1	1	1	1	1	1	3	3	3	31	2	4	1	7	1	1	1
94	19	2	3	1	1	4	1	1	0	0	0	0	1	1	1	0	1	1	1	3	3	1	1	3	1	4	1	4	1	1	1	1	1	1	1	1	1	27	2	3	2	7	1	1	1
95	19	2	3	1	1	1	5	2	0	0	0	0	1	0	1	0	1	1	1	3	3	3	1	3	1	4	1	3	1	1	1	1	1	1	1	1	1	28	1	4	3	8	1	1	1
96	23	1	2	1	1	1	6	1	0	0	0	0	1	1	0	1	1	1	1	3	3	3	3	3	3	4	1	4	1	1	1	1	3	3	3	1	1	39	5	1	1	7	1	1	1
97	65	1	3	1	1	4	1	1	1	1	0	0	1	0	0	1	1	0	1	3	3	3	3	1	1	4	1	4	1	3	1	1	1	3	1	1	3	35	3	2	3	8	1	1	2
98	30	1	2	1	1	4	3	1	0	0	0	0	1	0	1	1	1	1	1	3	3	3	3	3	3	1	1	3	3	1	1	3	3	3	1	3	3	41	4	2	4	10	1	2	1
99	21	2	2	1	1	2	1	1	0	0	0	0	1	0	1	1	1	1	1	3	3	3	3	3	1	1	1	3	1	1	1	1	1	1	1	3	3	31	2	2	2	6	1	1	1
100	25	1	2	1	1	4	1	1	0	0	0	0	1	0	1	0	0	0	1	3	4	1	1	1	1	3	1	3	1	1	1	3	1	1	1	1	1	26	3	2	4	9	1	2	1
101	23	1	2	2	1	2	5	2	0	1	0	0	1	1	1	1	1	1	1	3	3	3	3	3	3	1	1	3	3	1	1	1	1	3	1	3	3	37	4	1	3	8	1	1	1
102	26	1	2	2	1	3	1	1	0	0	0	0	1	0	0	1	1	1	1	3	3	3	3	3	3	3	3	3	3	3	3	3	3	3	3	3	3	51	4	2	3	9	2	2	1
103	36	1	2	2	1	4	1	1	0	0	0	0	1	1	1	1	1	1	1	3	3	3	3	3	1	1	1	4	4	3	3	3	3	3	3	3	3	47	2	2	4	8	1	1	1
104	26	1	2	2	1	4	1	1	0	0	0	0	1	1	1	1	1	1	1	3	3	3	3	3	3	1	1	3	3	3	3	3	3	3	3	3	3	47	3	3	1	7	1	1	1
105	55	1	2	1	2	0	1	1	0	0	0	0	1	1	1	1	1	1	1	3	2	1	1	1	1	1	1	1	1	1	1	1	1	1	1	4	2	22	3	1	4	8	1	1	1
106	20	2	2	1	1	2	5	2	0	0	0	0	1	0	1	1	1	1	1	3	3	3	1	2	3	1	1	3	1	1	1	1	1	1	1	2	3	29	3	2	3	8	1	1	1
107	35	2	2	2	1	4	1	1	0	1	0	0	1	1	0	1	1	1	1	3	2	3	1	3	1	4	1	2	1	3	1	1	1	1	1	1	1	28	3	2	3	8	1	1	1
108	49	1	2	2	1	4	3	1	0	0	0	0	1	0	1	1	1	1	1	3	3	3	3	3	3	4	1	4	1	1	3	3	3	3	3	3	3	47	3	2	2	7	1	1	1
109	40	1	2	1	1	4	3	1	0	0	0	1	1	1	1	1	1	1	1	3	2	3	5	4	3	3	1	4	4	4	3	4	4	4	1	1	3	53	3	3	1	7	2	1	1
110	49	2	3	2	1	4	1	1	0	0	0	0	1	0	0	0	1	0	1	3	3	3	3	3	1	4	1	3	1	1	1	3	1	3	1	1	3	36	2	3	4	9	1	2	1
111	38	1	3	1	1	4	1	1	0	1	0	0	0	0	1	1	1	1	1	3	2	1	1	3	1	1	1	3	3	1	1	1	1	1	1	1	1	24	3	3	1	7	1	1	1
112	31	2	2	1	1	2	1	1	0	1	0	0	0	0	1	1	1	1	1	3	2	3	1	3	1	1	1	1	1	1	1	1	1	1	1	1	3	24	3	2	4	9	1	2	1
113	35	2	2	2	1	4	1	1	1	1	0	0	1	0	1	1	1	1	1	3	2	1	1	1	1	1	1	1	3	1	1	1	1	1	1	1	3	22	3	3	4	10	1	2	1
114	29	1	2	2	1	4	1	1	0	1	0	0	1	1	1	1	1	1	1	3	2	3	3	3	1	1	1	4	1	1	1	1	1	1	1	1	1	27	2	3	1	6	1	1	1
115	23	1	2	2	1	4	1	2	0	0	0	0	0	0	0	0	0	0	1	3	2	1	1	3	3	1	1	1	1	1	1	1	1	3	1	1	1	24	3	3	4	10	1	2	1
116	22	2	2	2	1	3	5	2	0	1	0	0	1	0	1	1	1	1	1	3	3	3	3	3	3	1	1	1	1	1	1	1	3	3	3	3	3	37	2	3	2	7	1	1	1
117	25	2	2	2	1	3	3	1	0	0	0	0	0	1	1	1	1	1	1	3	3	3	1	1	1	1	1	1	1	1	1	1	3	3	1	3	3	29	3	2	4	9	1	2	1
118	29	1	2	1	1	3	3	1	0	0	0	0	1	1	1	1	1	1	1	3	3	3	3	3	3	1	1	3	3	3	3	3	3	3	3	3	3	47	3	3	1	7	1	1	1
119	23	1	2	2	1	3	2	2	1	1	0	0	0	0	0	1	1	1	1	3	3	3	1	3	3	1	1	3	3	3	3	3	3	3	3	3	3	45	2	2	2	6	1	1	1
120	21	1	2	2	1	2	5	2	0	0	0	0	0	0	1	1	1	1	1	3	3	3	3	3	3	1	1	1	1	1	1	1	1	3	1	1	3	31	3	3	5	11	1	2	1
121	19	2	2	2	1	1	5	2	0	0	0	1	1	1	1	1	1	1	1	3	3	3	3	3	3	1	1	3	3	3	3	3	3	3	3	3	3	47	2	2	2	6	1	1	1
122	28	2	2	2	1	4	1	1	0	0	0	0	1	0	1	1	1	1	1	3	3	3	1	3	3	1	1	3	1	3	3	3	3	3	3	3	3	43	2	3	2	7	1	1	1
123	39	2	2	2	1	2	1	1	1	0	0	0	0	0	0	0	0	1	1	1	3	3	3	3	1	1	1	3	3	3	3	3	3	3	3	3	3	45	3	2	4	9	1	2	1
124	24	1	3	2	1	3	6	2	0	0	0	1	1	0	1	1	1	1	1	3	3	1	2	1	2	2	1	2	3	3	1	2	3	2	2	3	2	35	2	2	1	5	1	1	1
125	20	2	2	1	1	1	6	1	0	0	0	0	1	0	1	0	0	0	1	3	3	3	1	1	2	1	1	2	3	1	2	3	4	3	3	3	3	39	2	3	3	8	1	1	1
126	25	2	2	1	1	1	1	1	0	0	0	0	1	0	0	0	1	0	1	3	4	4	5	3	3	1	1	3	1	5	1	3	3	1	1	1	4	44	3	2	3	8	1	1	1
127	41	2	2	2	2	0	1	1	1	1	0	1	1	0	1	1	1	1	1	3	2	1	3	3	3	3	3	3	3	3	3	3	3	3	3	3	3	48	4	2	4	10	1	2	1
128	20	2	2	2	1	3	6	2	0	0	0	0	1	0	0	0	0	0	1	3	3	1	1	3	1	3	1	3	1	1	1	2	1	4	3	1	1	31	2	2	2	6	1	1	1
129	26	1	2	2	1	1	3	1	0	0	0	0	0	0	0	0	0	0	1	3	1	1	1	1	1	3	3	1	1	1	1	1	1	1	1	1	3	23	3	2	4	9	1	2	1
130	29	2	2	2	1	3	6	1	0	0	0	1	1	0	0	1	1	1	1	3	3	3	4	3	3	1	1	3	3	1	1	3	3	3	5	3	4	47	4	1	3	8	1	1	1
131	19	1	2	2	1	2	5	2	1	1	0	0	1	1	1	1	1	1	1	3	2	3	1	1	1	1	1	1	1	1	1	1	1	1	1	1	1	20	4	2	3	9	1	2	1
132	26	1	2	1	1	2	7	1	0	1	0	0	1	1	0	1	1	1	1	3	2	1	1	3	1	1	1	3	1	1	1	1	1	1	1	1	3	24	2	2	4	8	1	1	1
133	56	2	2	2	2	0	1	1	0	1	0	0	1	0	0	1	1	1	1	3	3	3	3	3	3	1	1	1	3	1	3	3	3	3	3	1	3	41	3	3	1	7	1	1	1
134	30	1	2	2	1	4	1	1	0	0	0	0	1	0	1	1	1	1	1	3	2	1	1	3	1	1	1	1	1	1	1	1	3	1	1	1	3	24	3	1	4	8	1	1	1
135	45	2	2	1	2	0	1	1	0	0	0	0	0	0	1	1	1	1	1	3	2	3	1	3	1	1	1	1	1	1	1	1	1	1	1	1	1	22	3	2	3	8	1	1	1
136	26	1	2	2	1	3	3	1	0	0	0	0	1	0	1	0	1	1	1	3	2	1	3	3	4	1	1	1	1	1	1	1	1	3	1	1	1	27	3	2	3	8	1	1	1
137	21	1	2	2	1	4	1	1	0	0	0	0	0	0	0	0	0	0	1	3	1	3	3	3	3	1	1	1	1	1	1	1	1	3	3	1	3	31	3	2	2	7	1	1	1
138	21	2	2	2	1	2	5	2	0	0	0	0	1	1	1	1	1	1	1	3	3	3	3	3	3	1	1	3	3	3	3	3	3	3	3	3	3	47	3	3	1	7	1	1	1
139	19	1	3	2	1	3	6	2	0	0	0	1	1	0	0	0	1	1	1	3	2	1	1	1	1	4	1	3	1	3	1	3	5	3	1	1	1	33	2	3	4	9	1	2	1
140	22	1	2	1	1	1	1	2	1	1	0	0	1	0	0	1	1	1	1	3	3	1	1	3	3	1	1	4	1	1	1	3	1	1	1	1	1	28	3	3	1	7	1	1	1
141	25	2	2	2	1	3	1	1	1	1	0	0	1	0	1	1	1	1	1	3	3	3	3	3	1	1	1	4	1	1	1	1	1	1	1	3	3	32	3	2	4	9	1	2	1
142	24	1	2	1	1	3	5	2	0	1	0	0	0	0	0	1	1	1	1	3	3	3	3	3	1	1	1	1	3	1	1	3	1	3	1	1	1	31	3	3	4	10	1	2	1
143	34	1	2	2	1	1	1	2	0	1	0	1	1	0	1	1	1	1	1	3	3	1	3	3	1	1	1	3	1	1	1	3	1	1	3	1	3	31	2	3	1	6	1	1	1
144	39	2	2	1	1	4	1	1	0	1	0	0	0	0	1	1	1	1	1	3	3	3	3	3	3	4	1	3	3	3	3	3	3	3	3	3	3	50	3	3	4	10	2	2	1
145	30	1	2	1	1	4	3	1	0	0	0	0	1	1	1	1	1	1	1	3	3	3	3	3	3	1	1	4	3	1	1	1	3	1	1	1	3	36	2	3	2	7	1	1	1
146	23	2	2	1	1	3	5	2	0	0	0	0	1	1	1	1	1	1	1	3	3	3	3	3	1	1	1	4	1	1	1	1	3	1	1	3	3	34	3	2	4	9	1	2	1
147	28	1	2	1	1	1	1	2	0	1	0	0	1	1	1	1	1	1	1	3	3	3	3	3	3	1	1	4	1	1	3	3	3	3	3	3	3	44	3	3	1	7	1	1	1
148	26	2	2	1	1	3	1	1	1	1	0	0	1	1	1	1	1	1	1	3	3	5	5	1	1	1	3	3	3	1	1	1	1	3	3	1	3	39	2	2	2	6	1	1	1
149	32	2	2	1	1	4	3	1	0	0	0	1	1	1	1	1	1	1	1	3	4	4	3	4	4	1	1	4	4	1	3	1	3	1	5	1	1	45	3	3	5	11	1	2	1
150	20	2	3	1	1	2	5	2	0	0	0	0	1	0	1	1	1	1	1	3	2	3	1	3	3	1	1	1	1	1	1	1	1	1	1	1	1	24	2	2	2	6	1	1	1
151	25	1	3	1	1	3	5	2	0	1	0	0	1	1	1	1	1	1	1	3	2	2	1	2	1	1	1	1	1	1	1	1	1	1	1	1	1	20	2	3	2	7	1	1	1
152	28	1	2	1	1	1	7	2	0	0	0	0	0	0	0	0	0	0	1	3	2	3	1	3	1	1	1	3	1	1	1	1	1	1	1	2	2	26	3	2	4	9	1	2	1
153	21	1	3	1	1	3	5	2	0	0	0	1	1	1	1	1	1	1	1	3	2	3	1	3	1	1	1	3	1	1	1	1	1	1	1	1	1	24	2	2	1	5	1	1	1
154	21	1	2	2	1	2	5	2	1	1	0	1	1	0	1	1	1	1	1	3	3	1	1	3	1	1	1	1	3	1	1	1	1	1	1	2	3	26	2	3	3	8	1	1	1
155	23	1	2	1	1	2	1	2	0	1	0	1	1	1	1	1	1	1	1	3	3	3	1	3	1	1	1	1	3	1	1	3	1	1	1	3	3	31	3	2	3	8	1	1	1
156	24	1	2	1	1	3	2	1	0	1	0	0	1	0	0	1	1	1	1	3	2	3	1	3	1	1	1	1	3	1	1	3	3	1	1	1	3	30	4	2	4	10	1	2	1
157	42	1	2	1	1	1	3	1	0	0	0	0	1	0	0	0	1	1	1	3	3	3	4	3	3	1	1	3	1	1	1	3	3	1	1	1	1	34	2	2	2	6	1	1	1
158	23	1	2	1	1	3	5	2	0	0	0	0	1	0	1	1	1	1	1	3	3	3	2	3	1	1	1	4	3	1	1	1	1	1	1	3	1	31	3	2	4	9	1	2	1
159	35	1	2	3	1	2	3	1	0	0	0	0	1	0	1	1	1	1	1	3	3	3	3	3	3	1	1	4	5	3	1	1	1	1	1	3	3	40	4	1	3	8	1	1	1
160	50	2	2	1	2	0	1	1	0	0	0	0	1	0	0	1	1	1	1	3	3	3	5	3	1	1	1	1	1	1	1	3	3	1	1	1	3	33	4	2	3	9	1	2	1
161	34	1	2	1	1	2	1	1	0	0	0	0	1	0	0	0	0	0	1	3	3	3	3	3	1	4	1	4	1	1	1	1	1	3	1	1	1	33	2	2	4	8	1	1	1
162	23	2	2	1	1	1	1	1	0	0	0	0	1	0	0	1	1	1	1	3	3	3	1	3	3	1	1	3	1	1	1	1	1	5	3	1	1	33	3	3	1	7	1	1	1
163	25	2	2	1	1	4	1	1	0	1	0	1	1	0	1	1	1	1	1	3	4	4	4	4	4	3	1	4	4	4	4	4	4	3	3	3	3	60	3	1	4	8	2	1	1
164	38	2	2	1	1	4	1	1	0	0	0	1	1	1	1	1	1	1	1	3	4	3	3	3	3	1	1	3	1	3	1	3	3	3	3	3	3	44	3	2	3	8	1	1	1
165	19	2	2	1	1	2	5	2	0	1	0	0	0	0	1	1	1	1	1	3	2	1	1	1	1	1	1	1	3	1	1	3	1	1	1	1	1	22	3	2	3	8	1	1	1
166	31	1	2	1	1	4	8	1	0	0	0	1	1	0	0	0	0	0	1	3	4	3	4	3	3	1	1	4	1	1	1	4	3	3	1	3	3	43	3	2	2	7	1	1	1
167	26	2	2	1	1	4	1	1	0	0	0	1	1	0	0	1	1	1	1	3	3	3	3	4	3	1	1	3	1	1	1	1	3	1	1	3	3	36	3	3	1	7	1	1	1
168	22	2	3	2	1	1	1	1	0	0	0	0	0	0	0	1	1	1	1	3	2	1	1	1	1	1	1	1	1	1	1	1	1	1	1	1	1	18	2	3	4	9	1	2	1
169	27	1	2	2	1	3	2	2	0	0	0	0	0	0	0	0	0	0	1	3	1	1	1	1	1	1	1	1	1	1	1	1	1	1	1	1	1	17	3	3	1	7	1	1	1
170	20	2	2	1	1	2	5	2	0	0	0	0	0	0	0	1	1	1	1	3	3	3	3	3	3	1	1	3	3	3	3	3	1	3	4	3	3	46	3	2	4	9	1	2	1
171	21	2	2	1	1	4	1	2	0	0	0	0	1	1	1	0	1	1	1	3	3	3	3	3	3	1	1	3	3	3	3	3	3	3	3	3	3	47	3	3	4	10	1	2	1
172	43	2	2	1	1	3	2	1	0	0	0	0	1	0	1	1	1	1	1	3	5	1	1	3	1	1	1	1	1	1	1	5	1	3	5	1	1	33	2	3	1	6	1	1	1
173	50	2	3	1	1	4	1	1	0	0	0	0	0	0	0	1	1	1	1	3	3	3	3	3	1	1	1	1	1	5	1	1	1	1	1	1	1	29	3	3	4	10	1	2	1
174	35	2	2	1	2	0	1	1	0	0	0	0	0	0	1	1	1	1	1	3	3	4	3	3	3	1	1	3	1	1	1	1	3	3	3	1	3	38	2	3	2	7	1	1	1
175	35	1	2	2	1	4	8	1	1	1	0	0	0	0	0	1	1	1	1	3	3	3	3	3	3	1	1	4	1	1	1	1	1	1	1	2	3	33	3	2	4	9	1	2	1
176	21	2	2	2	1	1	3	1	0	0	0	0	1	0	1	1	1	1	1	3	3	1	3	3	1	1	1	4	1	1	1	1	1	1	1	1	1	26	3	3	1	7	1	1	1
177	55	2	2	2	2	0	1	1	0	0	0	0	1	1	0	0	0	0	1	3	3	1	3	3	3	1	1	1	1	1	1	1	1	1	1	1	1	25	2	2	2	6	1	1	1
178	30	1	2	1	1	2	1	1	0	0	0	0	0	1	0	1	1	1	1	3	2	3	3	2	1	1	1	1	1	1	1	1	1	1	1	1	1	23	3	3	5	11	1	2	1
179	21	2	2	1	1	2	5	2	0	1	0	0	1	0	1	1	1	1	1	3	2	1	1	1	1	1	1	1	1	1	1	1	3	1	1	3	3	24	2	2	2	6	1	1	1
180	29	2	2	1	1	2	3	1	0	0	0	1	1	0	0	1	1	1	1	3	2	3	1	1	1	1	1	1	1	1	1	1	3	1	1	2	1	23	2	3	2	7	1	1	1
181	31	1	2	1	1	2	3	1	0	0	0	0	1	0	1	1	1	1	1	3	3	3	3	3	1	1	1	1	3	2	1	1	1	1	1	1	1	28	3	2	4	9	1	2	1
182	30	1	2	1	1	4	1	1	1	1	0	0	1	1	1	1	1	1	1	3	2	1	1	1	1	1	1	1	1	1	1	1	1	1	1	1	1	18	2	2	1	5	1	1	1
183	23	1	2	1	1	3	5	1	0	1	0	0	1	1	1	1	1	1	1	3	3	1	1	3	1	1	1	1	1	1	1	1	1	1	1	1	3	23	2	3	3	8	1	1	1
184	30	1	2	1	1	2	1	1	0	0	0	0	0	1	1	1	1	1	1	3	2	1	1	3	1	1	1	1	1	1	1	1	1	1	1	1	3	22	3	2	3	8	1	1	1
185	31	2	2	1	2	0	1	2	0	0	0	0	1	1	1	1	1	1	1	3	2	1	1	1	1	2	1	1	3	3	3	1	1	1	1	3	3	29	4	2	4	10	1	2	1
186	34	1	3	1	1	2	1	1	0	0	0	0	0	1	0	1	1	1	1	3	2	1	1	3	3	4	1	3	3	3	3	3	3	3	3	3	3	45	2	2	2	6	1	1	1
187	35	1	2	1	1	4	1	1	0	0	0	0	1	0	1	1	1	1	1	3	2	1	1	1	1	1	1	1	1	1	1	1	1	1	1	1	3	20	3	2	4	9	1	2	1
188	26	2	2	1	1	4	3	2	1	1	0	1	1	0	1	1	1	1	1	3	4	3	3	3	3	1	1	1	3	3	3	3	3	3	3	1	3	44	4	1	3	8	1	1	1
189	22	1	2	1	1	4	1	2	0	1	0	1	1	0	0	1	1	1	1	3	3	1	3	3	1	1	1	3	1	1	1	4	5	3	3	1	1	36	4	2	3	9	1	2	1
190	36	2	2	1	1	3	1	2	0	0	0	0	1	0	0	1	1	1	1	3	3	1	3	3	3	1	3	3	1	3	3	3	3	1	3	1	3	41	2	2	4	8	1	1	1
191	26	2	2	1	1	1	1	1	0	0	0	1	1	0	0	1	1	1	1	3	3	3	3	3	3	1	1	4	3	3	1	1	1	1	1	1	1	34	3	3	1	7	1	1	1
192	31	2	2	1	1	4	1	1	0	0	0	0	1	0	1	1	1	1	1	3	2	3	1	3	1	1	1	3	1	1	1	1	5	1	1	3	3	32	3	1	4	8	1	1	1
193	26	2	2	1	1	1	3	1	0	0	0	1	1	1	1	1	1	1	1	3	3	1	3	3	1	1	1	4	1	1	1	1	1	1	1	1	1	26	3	2	3	8	1	1	1
194	25	1	2	1	1	4	8	1	0	0	0	0	0	0	0	0	0	0	1	3	1	1	3	3	3	1	1	1	1	1	3	1	1	3	1	1	1	27	3	2	3	8	1	1	1
195	25	1	2	1	1	2	1	1	1	1	1	0	0	0	0	1	1	1	1	3	3	3	3	4	1	3	4	3	3	2	1	3	1	3	3	2	3	45	3	2	2	7	1	1	1
196	36	1	2	1	1	4	1	1	0	1	0	1	1	1	1	1	1	1	1	3	3	3	3	3	3	4	1	3	3	3	3	3	3	3	3	3	3	50	5	3	4	12	2	3	1
197	38	1	2	1	1	4	1	1	1	1	1	0	1	0	1	1	1	1	1	3	4	4	4	3	3	3	1	3	3	3	3	3	3	3	3	3	3	52	2	3	4	9	2	2	1
198	42	2	2	1	1	4	1	1	0	0	0	0	1	1	1	1	1	1	1	3	3	3	3	3	4	4	1	3	3	3	3	3	3	3	3	3	3	51	3	3	1	7	2	1	1
199	36	1	2	1	1	1	2	1	0	0	0	0	1	0	0	0	0	0	1	3	1	1	3	3	3	1	1	4	1	1	1	3	1	1	1	1	1	28	3	2	4	9	1	2	1
200	19	1	2	1	1	1	8	2	0	1	0	0	0	0	0	1	1	1	1	3	3	3	3	3	3	1	1	4	1	1	1	3	3	1	1	1	3	36	3	3	4	10	1	2	1
201	21	2	2	1	1	4	1	1	0	0	0	0	1	1	1	1	1	1	1	3	2	3	3	3	3	4	1	4	3	1	1	3	1	3	3	1	4	43	4	3	2	9	1	2	1
202	38	2	2	1	1	1	3	1	0	1	0	0	1	0	1	1	1	1	1	3	3	3	3	3	3	3	1	3	3	3	3	3	3	3	3	3	3	49	3	3	4	10	1	2	1
203	19	2	2	1	1	2	5	2	0	0	0	0	1	0	1	1	1	1	1	3	3	3	4	3	3	4	3	4	3	3	3	3	3	3	3	3	3	54	4	3	5	12	2	3	1
204	35	2	2	1	1	2	3	1	0	1	0	0	0	0	1	1	1	1	1	3	3	3	3	3	3	3	1	3	2	3	3	3	3	3	3	2	3	47	4	2	4	10	1	2	1
205	21	2	2	1	1	3	5	2	0	0	0	0	1	0	0	0	1	1	1	3	3	3	1	1	3	1	3	1	1	1	1	3	3	3	1	3	3	35	5	3	4	12	1	3	1
206	31	2	2	1	1	1	4	1	0	0	0	0	1	0	0	0	0	0	1	3	3	3	4	3	3	1	1	1	3	1	1	3	3	1	3	3	3	40	5	2	2	9	1	2	1
207	31	2	2	1	1	2	4	1	0	0	0	1	1	0	0	0	0	1	1	2	4	3	4	4	3	1	1	3	3	1	1	3	4	5	3	3	3	49	3	3	5	11	1	2	1
208	48	1	2	1	1	4	4	1	0	1	0	1	1	0	0	0	0	0	1	3	4	4	4	3	3	1	1	1	3	1	1	3	3	1	3	1	1	38	4	4	4	12	1	3	1
209	44	2	2	2	1	3	1	1	1	1	0	1	0	0	1	1	0	1	1	3	3	3	4	3	3	1	1	1	3	1	1	3	1	1	3	1	1	34	2	3	2	7	1	1	1
210	58	1	2	1	1	4	4	1	1	1	0	0	1	0	1	1	1	0	1	3	3	3	4	3	3	3	1	1	1	1	1	1	3	1	1	1	1	32	3	2	4	9	1	2	1
211	25	2	2	1	1	4	1	1	0	0	0	0	0	0	1	1	1	1	1	3	3	3	3	3	3	3	1	3	3	3	3	3	3	3	3	3	3	49	2	2	1	5	1	1	1
212	21	2	2	1	1	2	5	2	0	0	0	0	0	0	0	0	1	1	1	3	3	3	3	3	3	3	1	3	3	3	3	2	3	3	3	3	3	48	2	3	3	8	1	1	1
213	20	1	2	1	1	2	5	2	0	0	0	0	0	0	1	1	1	1	1	3	3	3	3	2	1	3	1	3	3	3	3	3	3	3	3	3	3	46	5	2	4	11	1	2	1
214	19	1	2	1	1	2	5	2	0	0	0	0	0	0	1	1	1	1	1	3	2	3	1	3	1	3	1	3	3	3	3	3	3	3	3	3	3	44	5	2	3	10	1	2	1
215	41	1	2	2	2	0	1	1	0	0	0	0	0	0	1	1	1	1	1	3	3	3	3	3	3	3	3	3	3	3	3	3	3	3	3	3	3	51	3	2	4	9	2	2	1
216	32	1	2	1	1	3	3	1	1	1	0	0	0	0	1	1	1	1	1	1	3	4	5	5	3	3	3	3	5	3	3	3	3	3	3	3	3	58	4	2	3	9	2	2	1
217	26	1	2	1	1	3	3	1	0	0	0	0	0	0	0	1	1	1	1	3	3	3	3	3	3	3	3	3	3	3	3	3	3	3	3	3	3	51	3	3	4	10	2	2	1
218	31	2	2	2	1	4	1	1	0	0	0	0	1	0	1	1	1	1	1	3	3	3	3	3	3	1	1	3	3	3	3	3	3	3	3	3	3	47	5	3	5	13	1	3	1
219	25	1	2	1	1	2	3	1	0	0	0	0	0	0	1	1	1	1	1	3	3	3	3	3	3	3	1	3	3	3	3	3	3	3	3	3	3	49	5	2	4	11	1	2	1
220	22	1	2	2	1	3	5	2	0	0	0	0	0	0	0	1	1	1	1	3	2	3	1	3	1	3	1	3	3	3	3	3	3	3	3	3	3	44	4	3	2	9	1	2	1
221	31	2	2	1	1	1	1	1	1	1	0	0	0	0	1	1	1	1	1	3	3	3	3	3	3	3	3	3	3	3	3	3	3	3	3	3	3	51	4	2	3	9	2	2	1
222	46	2	2	1	1	4	1	1	0	0	0	0	0	0	0	0	1	1	1	3	3	3	3	3	3	3	1	2	3	3	3	3	3	3	3	3	3	48	5	2	5	12	1	3	1
223	23	1	2	1	1	4	1	1	0	0	0	0	0	0	1	1	1	0	1	3	2	3	1	3	1	4	3	3	3	3	3	3	3	3	3	3	3	47	3	2	3	8	1	1	1
224	32	1	2	1	1	4	1	1	0	0	0	0	0	0	1	1	1	1	1	3	3	3	3	3	3	3	3	3	3	3	3	3	3	3	3	3	3	51	5	2	5	12	2	3	1
225	30	1	3	2	1	4	1	1	0	0	0	1	0	0	0	1	1	1	1	3	3	4	4	3	3	3	3	1	3	3	3	3	3	3	3	3	3	51	4	3	4	11	2	2	1
226	19	2	2	2	1	1	5	2	0	0	0	0	0	0	1	1	1	1	1	3	3	3	3	3	1	1	1	2	1	1	1	1	1	1	1	1	1	26	4	3	3	10	1	2	1
227	22	2	2	1	1	3	5	2	0	0	0	0	1	1	1	1	1	1	1	3	3	3	3	3	1	1	1	2	1	1	1	1	1	1	1	1	1	26	5	2	5	12	1	3	1
228	30	1	2	2	1	4	1	1	1	1	0	0	0	0	1	1	1	1	1	3	3	3	3	3	3	3	1	3	3	3	3	3	3	3	3	3	3	49	5	4	4	13	1	3	1
229	34	1	2	1	1	4	1	1	0	0	0	0	0	0	1	1	1	1	1	3	3	3	3	3	3	3	1	3	3	3	3	3	3	3	3	3	3	49	4	2	3	9	1	2	1
230	40	1	2	1	1	4	1	1	0	0	0	0	0	0	0	1	1	1	1	3	3	4	4	4	5	5	5	5	3	3	3	3	3	3	3	3	3	62	5	2	4	11	2	2	1
231	35	1	2	1	1	4	1	2	0	0	0	0	0	0	0	1	1	1	1	3	3	3	3	3	3	3	1	3	3	3	1	1	2	3	3	3	3	44	4	3	2	9	1	2	1
232	55	2	2	1	2	0	1	1	0	0	0	0	0	0	0	1	1	1	1	3	3	3	3	3	3	3	3	3	3	3	3	3	3	3	3	3	3	51	4	3	5	12	2	3	1
233	26	1	2	1	1	2	3	1	0	0	0	0	0	0	1	1	1	1	1	3	3	4	3	3	3	3	3	3	3	3	3	3	3	3	3	1	1	48	4	2	5	11	1	2	1
234	49	1	2	1	2	0	7	1	0	0	0	0	1	0	1	1	1	1	1	3	3	3	3	3	3	3	1	3	3	3	3	3	3	3	3	3	3	49	3	3	4	10	1	2	1
235	48	1	3	1	1	4	1	1	0	0	0	0	1	1	1	1	1	1	1	3	3	4	4	3	3	1	1	1	3	3	3	3	3	3	3	3	3	47	4	2	5	11	1	2	1
236	47	1	3	1	1	4	1	1	0	0	0	0	1	1	1	1	1	1	1	3	3	4	3	3	3	1	1	2	3	3	3	3	3	3	3	3	3	47	5	3	4	12	1	3	1
237	25	1	2	1	1	4	1	1	0	0	0	1	1	0	1	1	1	1	1	3	3	3	3	3	3	1	1	3	3	3	3	3	3	3	3	3	3	47	4	3	4	11	1	2	1
238	30	2	2	1	1	4	1	1	0	0	0	0	0	0	1	1	1	1	1	3	3	4	3	3	3	3	3	3	3	3	3	3	3	3	3	3	3	52	3	2	2	7	2	1	1
239	31	2	2	1	1	4	1	1	0	0	0	0	1	0	0	1	1	1	1	3	3	4	4	4	3	3	3	3	3	3	3	3	3	3	3	3	3	54	4	4	5	13	2	3	1
240	41	1	2	1	2	0	1	1	0	0	0	0	1	0	0	1	1	1	1	3	3	3	3	3	3	1	1	3	3	3	3	3	3	3	3	3	3	47	4	3	3	10	1	2	1
241	35	2	2	1	1	2	3	2	0	0	0	0	0	0	1	1	1	1	1	3	2	3	3	3	1	3	1	1	1	1	1	3	3	3	3	3	3	38	4	2	4	10	1	2	1
242	19	1	2	1	1	2	5	2	0	0	0	0	0	0	0	1	1	1	1	3	3	3	3	3	1	3	3	4	1	3	3	3	3	3	3	3	3	48	4	4	4	12	1	3	1
243	26	2	3	1	1	3	3	1	1	1	0	0	0	0	0	1	1	1	1	3	3	3	3	3	3	3	4	1	1	1	1	1	1	1	1	1	1	32	4	2	2	8	1	1	1
244	48	1	2	1	2	0	1	1	0	1	0	0	0	0	1	1	1	1	1	3	2	3	3	3	3	3	1	3	3	3	3	3	3	3	3	3	3	48	5	3	4	12	1	3	1
245	38	2	2	1	1	4	1	1	0	0	0	0	0	0	0	1	1	1	1	3	3	3	3	3	3	3	3	3	3	3	3	3	3	3	3	3	3	51	4	3	4	11	2	2	1
246	21	2	2	1	1	4	1	1	0	0	0	0	0	0	0	1	1	1	1	3	3	3	3	3	3	3	1	3	3	3	3	3	3	3	3	3	3	49	4	2	3	9	1	2	1
247	19	2	2	1	1	2	5	2	0	0	0	0	1	0	1	1	1	1	1	3	3	3	3	3	3	3	3	3	3	3	3	5	5	3	3	3	3	55	5	2	3	10	2	2	1
248	56	1	2	2	2	0	1	1	0	0	0	0	0	1	1	1	1	1	1	3	3	4	4	4	3	3	3	3	3	3	3	3	3	3	3	3	3	54	4	1	3	8	2	1	1
249	50	2	2	1	2	0	1	1	1	1	0	0	1	0	1	1	1	1	1	3	3	3	3	3	3	3	1	3	3	3	3	3	3	3	3	3	3	49	5	1	5	11	1	2	1
250	38	2	2	1	2	0	1	1	0	0	0	0	0	0	0	1	1	1	1	3	3	3	3	3	3	3	1	3	3	3	3	3	3	3	3	5	5	53	4	1	4	9	2	2	1
251	35	2	2	2	1	4	1	1	0	0	0	0	0	0	0	1	1	0	1	3	3	3	3	3	3	1	1	2	2	3	3	3	3	3	3	3	4	46	2	4	1	7	1	1	1
252	30	2	2	3	1	4	1	1	0	0	0	0	0	0	0	0	1	1	1	3	3	4	3	4	4	3	3	3	4	3	3	4	4	5	5	3	3	61	2	4	2	8	2	1	1
253	25	2	2	2	2	0	1	1	0	0	0	0	1	0	0	1	1	1	1	3	3	3	3	3	3	3	4	5	5	4	3	3	3	3	3	3	3	57	2	3	2	7	2	1	1
254	42	1	2	2	1	4	1	1	1	1	1	0	1	1	1	1	1	1	1	3	4	4	4	4	4	3	3	1	5	5	4	5	4	3	4	5	5	67	3	2	2	7	2	1	1
255	45	1	2	1	1	4	1	1	0	0	0	0	1	1	1	1	1	1	1	3	3	4	3	3	3	4	1	3	3	3	4	4	3	3	5	5	3	57	2	3	2	7	2	1	1
256	25	1	3	1	1	3	5	2	0	0	0	1	1	1	1	1	1	1	1	3	4	4	4	5	5	3	3	3	4	4	3	3	3	3	3	1	1	56	2	4	2	8	2	1	1
257	44	2	2	1	2	0	1	1	0	0	0	0	0	1	1	1	1	1	1	3	3	3	3	3	3	3	3	5	3	3	3	3	3	3	3	3	3	53	2	4	3	9	2	2	1
258	51	2	2	1	2	0	1	1	0	0	0	0	1	1	1	1	1	1	1	3	3	3	4	3	4	3	3	3	3	3	5	4	3	3	5	4	5	61	2	4	2	8	2	1	1
259	28	1	3	1	1	3	3	1	0	0	0	0	0	0	1	1	1	1	1	3	5	5	4	4	3	3	5	4	3	4	3	3	3	4	3	5	3	64	4	2	2	8	2	1	1
260	27	2	2	1	1	3	3	1	0	0	0	0	0	0	1	1	1	1	1	3	4	3	5	3	4	2	2	3	5	4	3	3	5	4	3	3	3	59	5	2	3	10	2	2	1
261	38	2	2	1	2	0	1	1	0	0	0	0	0	0	0	1	1	0	1	3	4	4	3	2	1	1	1	3	3	3	1	1	4	4	4	3	3	45	3	2	4	9	1	2	1
262	39	1	3	1	1	4	1	1	0	1	0	0	1	0	1	1	1	1	1	3	3	4	3	3	3	1	1	3	3	3	3	3	1	1	1	3	3	42	4	2	3	9	1	2	1
263	31	2	2	1	1	4	3	1	0	0	0	0	1	0	1	1	1	1	1	3	3	4	3	3	4	3	5	3	3	3	5	3	4	3	3	3	3	58	3	3	4	10	2	2	1
264	32	2	2	1	1	4	1	1	0	1	0	0	1	1	1	1	1	1	1	3	3	3	1	3	1	1	1	3	1	3	3	3	3	3	3	3	3	41	5	3	5	13	1	3	1
265	35	2	2	1	2	0	1	1	0	0	0	0	0	1	1	1	1	1	1	3	3	3	4	4	3	3	1	1	2	3	1	1	3	3	3	4	4	46	5	2	4	11	1	2	1
266	39	1	2	1	2	0	1	1	0	1	0	0	1	1	1	1	1	1	1	3	4	4	3	3	3	1	3	1	3	3	3	3	3	3	3	3	3	49	4	3	2	9	1	2	1
267	35	2	2	1	1	4	1	1	0	1	0	0	1	1	1	1	1	1	1	3	3	4	3	3	1	3	1	3	4	5	3	5	4	3	3	4	5	57	4	2	3	9	2	2	1
268	40	2	2	1	2	0	1	1	0	1	0	0	0	0	0	1	1	1	1	3	2	3	1	2	1	1	1	2	1	1	1	1	1	2	2	2	2	26	5	2	5	12	1	3	1
269	29	2	3	1	1	4	1	1	0	0	0	0	0	0	1	1	1	1	1	3	3	3	3	1	1	1	4	3	3	4	3	5	3	3	3	3	4	50	3	2	3	8	2	1	1
270	21	2	2	1	1	3	5	2	0	1	1	0	1	1	1	1	1	1	1	3	4	4	3	3	3	3	3	1	3	1	1	1	1	1	3	1	1	37	5	2	5	12	1	3	1
271	43	2	2	1	2	0	1	1	0	1	0	0	1	1	1	1	1	1	1	3	3	3	3	3	1	4	1	3	3	3	3	3	5	4	3	4	5	54	4	3	4	11	2	2	1
272	22	1	2	1	1	2	3	2	0	0	0	0	1	1	1	1	1	1	1	3	4	3	3	1	2	2	3	3	3	4	5	3	3	3	3	3	3	51	4	3	3	10	2	2	1
273	25	2	2	1	1	3	1	1	0	1	0	0	0	0	0	1	1	1	1	3	3	3	1	3	1	4	3	5	3	2	3	5	4	3	3	4	5	55	5	2	5	12	2	3	1
274	43	1	2	1	1	4	7	1	0	0	0	0	1	1	1	0	0	0	1	3	5	3	4	5	3	3	4	3	4	3	5	1	1	1	1	1	1	48	5	4	4	13	1	3	1
275	36	2	2	1	1	3	1	1	0	1	0	0	0	0	1	1	1	1	1	3	3	3	3	3	4	4	2	5	5	4	4	3	3	1	3	3	3	56	4	2	3	9	2	2	1
276	51	2	3	1	2	0	1	1	0	1	0	1	1	1	1	1	1	1	1	3	3	4	3	3	2	2	3	4	5	2	3	3	3	3	3	4	3	53	5	2	4	11	2	2	1
277	29	1	2	1	1	2	8	1	0	0	0	0	1	1	1	1	1	1	1	3	3	3	1	3	4	3	3	3	5	4	4	3	5	3	3	3	3	56	4	3	2	9	2	2	1
278	38	1	2	1	1	4	1	1	0	0	0	0	0	0	1	1	1	1	1	3	4	5	5	4	3	5	4	3	4	3	3	3	3	3	3	3	3	61	4	3	5	12	2	3	1
279	35	1	2	1	1	4	1	1	0	0	0	0	0	0	0	1	1	0	1	3	3	3	3	3	4	5	3	3	1	1	1	3	3	4	5	4	3	52	5	2	3	10	2	2	1
280	30	1	2	1	1	4	8	1	0	0	0	0	0	1	1	1	1	1	1	3	4	3	3	3	3	1	2	1	3	3	3	3	3	3	3	3	3	47	3	2	4	9	1	2	1
281	33	2	3	1	1	4	1	1	1	0	1	0	0	0	0	1	1	1	1	1	3	3	3	3	4	4	3	3	4	5	3	4	5	3	3	3	3	59	4	2	3	9	2	2	1
282	42	2	2	1	2	0	1	1	0	0	0	0	0	0	0	0	1	0	1	3	3	4	2	2	1	1	3	3	3	5	3	4	5	4	3	3	3	52	3	3	4	10	2	2	1
283	48	2	2	1	2	0	1	1	0	0	0	0	0	0	1	1	1	1	1	3	3	3	3	4	3	5	4	3	4	3	3	3	3	3	3	3	3	56	5	3	5	13	2	3	1
284	29	1	3	1	1	3	1	1	0	0	0	0	0	0	1	1	1	1	1	3	3	4	5	3	3	4	4	3	3	4	5	4	3	4	3	3	3	61	5	2	4	11	2	2	1
285	52	1	2	1	2	0	1	1	0	1	0	1	1	1	1	1	1	1	1	3	3	4	3	4	5	4	3	3	3	4	3	3	3	3	3	4	3	58	4	3	2	9	2	2	1
286	46	2	3	2	2	0	1	1	0	0	0	0	0	1	1	1	1	1	1	3	3	4	3	3	4	5	4	3	4	5	3	3	3	1	1	1	4	54	4	2	3	9	2	2	1
287	31	2	2	2	1	2	1	1	0	0	0	1	1	1	1	1	1	1	1	1	3	4	3	3	3	4	1	3	3	3	3	3	3	3	3	3	3	51	5	2	5	12	2	3	1
288	35	1	2	2	1	4	1	1	0	0	0	0	0	1	1	1	1	1	1	3	3	3	4	3	3	5	1	3	3	3	3	3	3	3	3	3	3	52	3	2	3	8	2	1	1
289	31	1	2	2	1	2	7	1	0	0	0	0	1	1	1	1	1	1	1	3	3	3	3	3	3	3	1	2	3	3	3	3	3	1	1	1	1	40	5	2	5	12	1	3	1
290	40	2	2	2	2	0	1	1	0	0	0	0	0	0	1	1	1	1	1	3	3	3	4	5	4	3	3	4	4	5	3	3	4	3	3	3	4	61	4	3	4	11	2	2	1
291	21	1	3	2	1	3	5	1	0	1	0	0	0	0	0	1	1	1	1	3	2	1	1	1	1	2	3	2	1	2	1	2	2	1	1	1	1	25	4	3	3	10	1	2	1
292	39	1	2	2	1	4	7	1	0	0	0	0	1	1	1	1	1	1	1	3	3	4	3	3	3	3	1	2	3	3	3	3	1	3	3	1	1	43	5	2	5	12	1	3	1
293	38	1	3	2	1	4	1	1	0	0	0	0	0	0	0	1	1	1	1	3	3	4	3	3	3	4	1	3	3	3	3	3	3	3	3	3	3	51	5	4	4	13	2	3	1
294	46	1	2	2	2	0	1	1	0	0	0	0	0	0	0	0	1	1	1	3	4	4	5	5	3	3	1	3	3	4	4	5	5	3	3	3	3	61	4	2	3	9	2	2	1
295	49	1	2	2	1	4	1	1	0	0	0	1	1	1	1	1	1	1	1	3	3	4	3	3	3	4	1	3	3	3	3	3	3	3	3	3	3	51	5	2	4	11	2	2	1
296	29	2	2	2	1	3	1	1	0	1	0	0	0	0	0	1	1	1	1	3	3	3	3	3	3	3	1	3	4	3	4	5	4	5	3	5	4	59	4	3	2	9	2	2	1
297	38	1	2	2	1	4	1	1	0	0	0	1	1	1	1	1	1	1	1	3	3	4	5	4	3	4	1	3	3	4	3	3	4	3	3	3	3	56	4	3	5	12	2	3	1
298	35	2	2	2	1	4	1	1	0	0	0	0	0	0	0	1	1	1	1	3	3	4	3	4	4	4	1	3	3	4	4	5	3	4	5	3	3	60	5	2	5	12	2	3	1
299	41	1	2	3	2	0	1	1	0	0	0	0	1	1	1	1	1	1	1	3	3	4	3	3	3	3	1	3	3	3	3	3	1	3	3	3	3	48	4	2	4	10	1	2	1
300	35	1	2	3	1	4	7	1	1	1	0	0	0	0	1	1	1	1	1	3	4	3	3	3	3	3	1	3	4	5	4	3	4	5	3	4	4	59	5	3	5	13	2	3	1
301	38	2	2	2	2	0	1	1	0	0	0	0	0	0	0	1	1	1	1	3	3	3	3	3	4	4	1	3	3	3	3	3	3	3	3	3	3	51	4	2	4	10	2	2	1
302	46	2	3	3	2	0	1	1	0	0	0	0	0	0	0	0	1	0	1	3	3	3	3	3	3	3	3	3	3	3	3	3	3	3	3	3	3	51	5	3	3	11	2	2	1
303	41	2	2	3	2	0	1	1	0	0	0	0	0	1	1	1	1	1	1	3	4	4	3	3	3	4	1	3	3	3	3	3	3	3	3	3	3	52	5	2	4	11	2	2	1
304	31	1	2	3	1	4	1	1	0	0	0	0	0	0	1	0	0	1	1	3	3	3	3	3	3	3	1	3	3	3	3	3	3	3	3	3	3	49	5	3	5	13	1	3	1
305	33	1	3	3	1	3	3	1	0	0	0	0	1	1	1	1	1	1	1	3	3	4	3	3	3	3	1	3	3	3	3	3	3	1	1	1	1	42	4	2	4	10	1	2	1
306	58	1	2	2	1	4	1	1	0	0	0	0	1	0	1	1	1	1	1	3	5	5	4	4	4	4	5	5	4	5	4	5	4	5	4	5	5	77	5	2	4	11	2	2	1
307	40	1	2	3	1	4	1	1	0	0	0	0	0	0	1	1	1	1	1	3	3	3	3	3	3	3	1	2	3	3	3	3	1	2	2	2	3	43	5	3	5	13	1	3	1
308	30	1	3	1	1	3	7	1	0	1	0	0	0	0	0	1	1	1	1	3	3	3	3	3	4	1	3	3	3	3	3	3	3	3	3	3	3	50	4	3	5	12	2	3	1
309	40	2	2	3	1	4	7	1	1	1	1	1	0	0	0	1	1	1	1	2	3	3	3	3	3	3	1	3	3	3	3	3	3	1	1	2	3	44	5	2	4	11	1	2	1
310	35	2	3	2	1	2	1	1	0	0	0	0	0	1	1	1	1	1	1	2	5	4	5	4	5	5	5	4	4	4	5	5	5	4	5	4	5	78	4	2	5	11	2	2	1
311	28	1	2	3	1	2	2	1	0	0	0	1	1	1	1	1	1	1	1	3	3	3	3	3	4	3	3	3	1	3	1	1	3	1	3	3	1	42	3	2	3	8	1	1	1
312	32	2	2	3	1	1	4	1	1	1	1	1	1	1	1	1	1	1	1	3	5	5	5	5	5	5	5	5	5	5	4	4	4	4	5	5	5	81	4	2	4	10	2	2	1
313	35	1	2	2	1	2	3	1	1	1	1	1	1	1	1	1	1	1	1	3	4	5	5	5	5	5	5	5	5	5	3	3	4	3	4	3	3	72	2	2	2	6	2	1	1
314	40	1	2	3	1	2	4	1	0	0	0	1	1	1	1	1	1	1	1	3	4	3	3	3	3	3	1	1	1	3	1	1	3	3	3	3	1	40	3	2	4	9	1	2	1
315	52	2	2	3	1	1	8	1	1	1	1	1	1	1	1	1	1	1	1	3	4	4	4	4	4	4	4	4	4	5	4	4	4	4	4	4	5	70	4	1	3	8	2	1	1
316	52	1	2	2	1	2	6	1	0	0	0	0	1	0	0	1	1	1	1	3	4	4	5	4	4	3	3	5	3	3	3	5	4	3	4	4	4	65	4	2	3	9	2	2	1
317	44	2	2	3	1	3	6	2	1	1	1	1	1	1	1	1	1	1	1	3	4	3	4	4	5	1	4	4	3	1	1	2	1	3	4	1	5	50	2	2	4	8	2	1	1
318	24	2	2	1	1	4	1	1	0	0	0	1	1	1	1	1	1	1	1	3	1	1	1	3	3	3	1	1	1	1	1	3	3	3	3	1	3	33	3	3	1	7	1	1	1
319	45	1	2	2	1	3	3	1	0	0	0	1	1	1	1	1	1	1	1	3	1	1	3	1	3	1	1	1	1	1	1	3	3	3	3	1	3	31	3	1	4	8	1	1	1
320	35	2	2	3	1	1	3	1	0	1	1	1	1	1	1	1	1	1	1	3	3	3	3	3	4	3	4	3	3	3	1	3	3	3	3	3	1	49	3	2	3	8	1	1	1
321	55	1	2	2	2	0	1	1	1	1	1	1	1	1	1	1	1	1	1	3	1	1	1	1	1	1	1	1	1	1	1	3	3	4	4	4	1	30	3	2	3	8	1	1	1
322	25	1	2	3	1	4	5	2	0	0	0	1	1	1	1	1	1	1	1	3	3	3	3	3	1	3	1	1	1	1	1	3	3	3	1	1	1	33	3	2	2	7	1	1	1
323	46	1	2	1	1	3	6	1	0	0	0	1	1	1	1	1	1	1	1	3	1	3	4	1	1	1	1	1	1	1	3	3	3	3	1	1	1	30	3	3	1	7	1	1	1
324	65	1	2	2	2	0	2	1	0	0	0	1	1	1	1	1	1	1	1	3	1	1	3	1	3	1	1	1	3	1	1	3	3	3	1	3	1	31	2	3	4	9	1	2	2
325	45	2	2	3	1	4	4	1	1	1	1	0	1	1	1	1	1	1	1	3	1	1	3	3	1	1	1	1	3	1	1	3	3	3	1	3	1	31	3	3	1	7	1	1	1
326	50	1	2	1	1	3	2	1	0	1	0	1	1	1	1	1	1	1	1	3	4	4	1	1	3	3	3	3	3	3	1	1	1	3	3	1	1	39	3	2	4	9	1	2	1
327	55	2	2	2	1	1	2	1	0	0	0	1	1	1	1	1	1	1	1	3	1	3	1	3	1	3	3	1	1	1	1	1	3	3	1	3	1	31	3	3	4	10	1	2	1
328	55	1	2	3	1	2	3	1	0	0	0	1	1	1	1	1	1	1	1	3	1	1	3	3	1	1	1	1	3	1	1	3	3	3	1	3	1	31	2	3	1	6	1	1	1
329	53	1	2	1	1	4	2	1	0	0	0	1	1	1	1	1	1	1	1	3	3	3	3	3	1	1	1	1	1	1	1	1	1	1	1	1	1	25	3	3	4	10	1	2	1
330	43	1	2	2	1	3	1	1	1	1	1	1	1	1	1	1	1	1	1	3	1	2	1	3	3	1	1	3	1	3	1	3	1	3	1	3	1	32	2	3	2	7	1	1	1
331	32	2	2	3	1	2	4	1	0	0	0	1	1	1	1	1	1	1	1	3	1	3	3	1	3	1	1	1	3	1	1	3	3	1	1	3	1	31	3	2	4	9	1	2	1
332	55	2	2	2	2	0	4	1	1	1	1	1	1	1	1	1	1	1	1	3	5	4	3	3	3	3	3	3	3	3	4	3	3	3	3	3	1	53	3	3	1	7	2	1	1
333	49	2	2	3	2	0	1	1	1	1	1	1	1	1	1	1	1	1	1	3	1	3	1	1	3	1	1	1	1	1	1	3	3	3	1	3	1	29	2	2	2	6	1	1	1
334	21	2	2	1	1	3	5	2	0	0	0	1	1	1	1	1	1	1	1	3	1	3	1	3	1	1	1	1	1	3	1	3	3	3	1	3	1	31	3	3	5	11	1	2	1
335	38	1	2	2	1	3	6	1	0	0	0	1	1	1	1	1	1	1	1	3	1	3	1	3	1	1	1	1	3	1	1	1	3	3	3	1	1	29	2	2	2	6	1	1	1
336	21	2	2	3	1	4	1	2	1	1	1	1	1	1	1	1	1	1	1	3	1	3	1	1	1	1	3	1	1	1	1	1	3	3	3	1	1	27	2	3	2	7	1	1	1
337	51	1	2	1	1	3	6	1	0	0	0	0	0	0	0	1	1	1	1	3	1	1	1	1	3	3	4	1	3	3	1	1	3	3	1	3	1	34	3	2	4	9	1	2	1
338	37	2	2	2	1	3	6	2	0	0	0	0	1	0	0	0	1	1	1	2	3	3	3	3	2	1	1	3	1	1	1	1	1	1	1	1	1	28	2	2	1	5	1	1	1
339	55	1	2	3	2	0	1	1	1	1	1	1	1	1	1	1	1	1	1	3	3	3	3	4	4	5	4	3	3	3	1	1	4	4	4	4	4	57	2	3	3	8	2	1	1
340	34	2	2	1	1	4	3	1	1	1	1	1	1	1	1	1	1	1	1	3	3	4	4	4	4	3	3	4	3	3	1	3	3	3	3	3	3	54	3	1	4	8	2	1	1
341	32	2	2	2	1	2	4	1	0	0	0	0	1	0	0	0	1	1	1	3	3	1	3	3	1	1	1	1	1	1	1	1	1	1	1	1	1	23	3	1	1	5	1	1	1
342	36	2	2	3	1	3	6	1	0	0	0	1	1	1	1	1	1	1	1	3	3	1	3	1	3	3	1	1	3	3	3	3	3	3	3	3	1	41	5	1	1	7	1	1	1
343	40	2	2	1	1	3	6	1	0	0	0	1	1	1	1	1	1	1	1	3	3	1	3	1	3	4	1	3	5	1	3	3	3	3	1	3	1	42	3	3	2	8	1	1	1
344	37	2	2	2	1	3	6	1	0	0	0	1	1	1	1	1	1	1	1	3	1	3	1	3	3	1	1	1	3	1	3	1	3	1	3	1	3	33	3	3	2	8	1	1	1
345	24	2	2	3	1	2	8	1	1	1	1	1	1	1	1	1	1	1	1	3	3	4	4	4	3	3	1	1	1	4	1	3	3	3	3	3	4	48	2	2	2	6	1	1	1
346	55	2	2	1	2	0	4	1	1	1	1	1	1	1	1	1	1	1	1	3	5	4	4	4	4	1	1	3	3	3	1	3	5	3	3	3	3	53	3	2	4	9	2	2	1
347	50	2	2	2	2	0	4	1	1	1	1	1	1	1	1	1	1	1	1	3	4	4	4	4	3	3	3	3	3	3	3	3	3	3	3	3	3	55	3	2	4	9	2	2	1
348	59	1	2	3	2	0	1	1	0	1	0	1	1	1	1	1	1	1	1	3	4	4	4	4	3	1	3	3	1	1	1	3	4	3	3	3	4	49	2	2	3	7	1	1	1
349	58	1	2	2	2	0	1	2	0	0	0	1	1	1	1	1	1	1	1	3	4	1	4	3	1	4	4	4	1	1	1	1	1	4	3	1	1	39	2	3	4	9	1	2	1
350	28	1	2	2	1	3	6	1	0	0	0	0	0	0	0	1	1	1	1	3	3	3	2	3	1	4	4	3	1	1	1	3	3	3	1	1	1	38	3	2	1	6	1	1	1
351	39	1	2	2	1	3	6	2	1	1	0	1	1	0	1	1	1	1	1	2	3	1	4	4	1	1	1	4	1	1	3	3	3	5	1	3	1	40	3	4	2	9	1	2	1
352	32	2	2	2	1	2	6	1	0	0	0	0	0	0	0	0	1	1	1	3	3	1	1	3	1	1	1	1	1	1	1	1	1	1	1	1	1	21	3	2	3	8	1	1	1
353	50	2	2	1	1	3	6	2	0	0	0	1	1	1	1	1	1	1	1	3	3	3	4	4	3	4	5	5	4	3	1	4	4	3	3	3	4	60	3	4	1	8	2	1	1
354	26	2	2	2	1	3	6	1	0	0	0	1	1	1	1	1	1	1	1	3	1	3	1	3	1	4	5	5	5	1	1	3	3	3	1	3	3	46	4	2	1	7	1	1	1
355	46	2	2	1	1	2	6	1	1	1	1	1	1	1	1	1	1	1	1	3	1	3	3	3	3	1	1	3	3	3	3	3	3	3	1	3	1	41	2	3	1	6	1	1	1
356	58	2	2	2	2	0	4	1	1	0	0	1	1	1	1	1	1	1	1	3	5	5	5	4	4	4	4	4	4	4	3	3	3	3	3	3	1	62	3	2	3	8	2	1	1
357	50	1	2	1	1	4	3	1	1	1	1	1	1	1	1	1	1	1	1	3	3	3	3	4	4	2	1	4	4	1	3	3	3	3	3	3	1	48	2	3	2	7	1	1	1
358	52	1	2	2	1	3	6	1	0	0	0	1	1	1	1	1	1	1	1	3	1	1	3	3	3	1	1	1	5	5	1	3	3	3	1	3	1	39	4	2	2	8	1	1	1
359	45	2	2	1	1	3	3	1	0	0	0	0	0	0	0	0	0	0	1	3	4	4	4	3	3	3	2	1	4	1	4	2	3	2	1	2	2	45	5	3	1	9	1	2	1
360	45	1	2	1	1	2	1	1	0	0	0	0	1	0	1	1	1	1	0	0	3	2	1	1	1	2	2	2	2	2	4	1	2	2	1	3	1	32	1	2	4	7	1	1	1
361	30	2	2	1	1	4	3	1	0	0	0	0	1	0	0	0	0	0	1	3	2	1	2	3	2	2	1	1	2	3	2	2	1	1	1	2	2	30	2	4	2	8	1	1	1
362	50	2	2	1	2	0	4	1	0	0	0	1	0	0	1	0	1	1	1	3	4	4	4	4	4	3	3	1	2	2	1	1	3	2	4	4	4	50	5	1	2	8	2	1	1
363	53	2	2	1	2	0	2	3	0	0	0	0	0	0	1	0	0	0	1	3	2	1	2	1	1	2	1	1	1	1	1	1	1	1	1	1	1	20	4	4	4	12	1	3	1
364	35	2	2	1	1	1	3	1	0	0	0	0	1	0	0	0	1	0	1	2	2	2	2	3	4	3	2	1	1	2	1	3	4	3	4	2	2	41	4	3	1	8	1	1	1
365	30	2	2	1	1	3	4	1	0	0	0	0	0	0	0	0	0	0	1	2	1	1	2	1	1	1	1	1	1	1	1	2	1	1	1	2	1	20	2	4	4	10	1	2	1
366	59	2	2	1	2	0	4	1	0	0	0	0	1	0	0	1	1	1	0	0	2	2	2	2	2	2	2	1	1	1	1	2	3	1	1	1	1	27	2	2	2	6	1	1	1
367	34	2	2	1	1	2	4	1	0	0	0	1	1	0	0	0	1	0	0	0	2	1	2	2	2	2	2	1	1	1	1	2	1	2	1	2	2	27	1	4	1	6	1	1	1
368	52	1	2	1	1	2	3	1	0	0	0	0	0	0	1	0	1	1	1	1	2	2	2	2	2	2	2	1	1	1	1	2	2	1	1	2	2	28	2	2	2	6	1	1	1
369	24	1	2	1	1	4	3	2	0	0	0	0	0	0	1	0	1	0	1	3	2	1	2	1	1	2	2	1	1	2	1	2	1	2	2	2	1	26	3	2	3	8	1	1	1
370	26	1	2	1	1	3	3	1	0	0	0	0	0	0	1	1	0	0	1	2	1	1	3	2	1	3	1	2	1	1	1	2	1	1	1	3	1	26	2	4	4	10	1	2	1
371	30	1	2	1	1	3	3	1	0	0	0	0	1	0	1	0	1	1	1	2	1	1	1	1	1	1	1	1	1	1	1	1	1	1	4	2	1	21	2	2	2	6	1	1	1
372	35	2	2	1	1	2	4	1	0	0	0	0	0	0	1	1	1	1	1	3	3	1	2	2	3	2	1	1	2	2	1	1	1	2	1	1	1	27	1	3	4	8	1	1	1
373	46	2	2	1	2	0	3	1	0	0	0	0	0	0	0	1	1	1	1	3	2	2	2	2	2	2	1	1	2	2	2	2	1	2	2	1	1	29	1	2	4	7	1	1	1
374	45	2	2	1	2	0	4	1	0	0	0	0	0	0	1	0	0	0	1	1	1	1	2	1	2	2	2	1	1	2	1	1	1	1	1	1	1	22	2	2	2	6	1	1	1
375	49	2	2	1	2	0	1	1	0	0	0	0	1	0	1	0	0	0	1	1	2	1	2	2	3	2	1	1	1	2	1	2	1	1	1	2	1	26	1	3	1	5	1	1	1
376	33	2	2	1	1	3	4	1	0	0	0	0	0	0	1	0	1	0	1	2	2	1	1	1	2	2	2	2	1	2	1	1	1	1	2	1	1	24	2	2	2	6	1	1	1
377	25	2	2	1	1	4	2	2	0	0	0	0	1	0	1	0	0	0	1	3	2	1	2	1	1	2	2	1	1	2	1	2	1	1	1	1	1	23	3	2	1	6	1	1	1
378	44	1	2	1	1	2	1	1	0	0	0	0	1	0	0	1	1	1	0	0	2	1	1	1	1	2	2	1	3	1	1	1	1	1	1	1	1	22	2	4	2	8	1	1	1
379	25	2	2	1	1	4	6	2	1	0	0	1	1	0	1	0	0	0	1	2	1	1	2	1	1	1	1	1	1	1	1	1	1	1	1	3	1	20	2	2	1	5	1	1	1
380	31	2	2	1	1	3	3	1	0	0	0	0	0	0	0	1	1	1	0	0	2	1	2	2	1	2	1	2	1	1	1	2	2	2	1	2	1	26	2	2	4	8	1	1	1
381	60	1	2	1	1	2	1	1	0	0	0	0	1	0	1	1	1	1	1	3	1	1	1	1	1	1	1	1	1	1	1	1	1	1	1	1	1	17	2	4	1	7	1	1	2
382	60	1	2	1	1	1	1	1	0	0	0	0	1	0	0	1	1	1	1	1	2	1	2	2	1	2	1	1	2	2	1	2	1	1	1	2	1	25	2	3	2	7	1	1	2
383	38	2	2	1	2	0	4	1	0	0	0	0	0	0	0	0	1	0	1	1	1	1	2	1	1	1	1	1	1	1	1	1	1	2	1	1	1	19	1	4	3	8	1	1	1
384	27	2	2	1	1	3	4	1	0	0	0	0	0	0	1	0	0	0	1	3	2	1	2	1	2	2	2	1	1	1	1	2	1	2	1	2	1	25	5	1	1	7	1	1	1
385	45	2	2	1	2	0	1	1	0	1	0	1	1	0	1	1	1	1	1	3	3	2	2	1	3	3	2	1	2	1	1	2	3	3	3	2	2	36	2	3	2	7	1	1	1
386	30	2	2	1	1	3	4	1	1	0	0	0	1	0	0	1	1	1	1	3	2	1	2	2	3	2	2	1	1	2	1	2	1	2	1	2	1	28	1	2	4	7	1	1	1
387	36	2	2	1	1	1	4	1	0	0	0	0	1	0	1	1	1	1	1	3	3	2	2	2	3	3	2	2	2	2	1	3	1	2	2	2	2	36	2	2	4	8	1	1	1
388	63	1	2	1	1	1	2	1	0	0	0	0	1	0	1	1	1	1	1	1	1	1	1	1	1	1	1	1	1	1	1	1	1	1	1	1	1	17	1	4	3	8	1	1	2
389	62	1	2	1	1	3	1	1	0	0	0	0	0	0	1	0	0	1	0	0	2	1	2	2	3	2	2	1	1	1	1	2	1	2	1	2	2	28	2	4	1	7	1	1	2
390	65	2	2	1	2	2	4	1	0	0	0	1	1	0	1	0	0	0	1	3	2	1	2	2	1	1	1	2	1	1	1	2	2	1	1	2	2	25	2	3	2	7	1	1	2
391	45	1	2	1	1	3	3	1	0	0	0	0	1	0	1	1	1	1	1	3	2	1	2	1	1	1	1	1	1	1	2	2	2	1	1	2	1	23	1	4	5	10	1	2	1
392	41	2	2	2	1	1	4	3	0	0	0	0	1	0	0	0	1	1	1	2	2	1	2	1	1	1	1	1	1	1	2	1	1	1	5	1	1	24	2	4	1	7	1	1	1
393	51	2	2	1	2	0	1	1	0	0	0	0	1	0	1	0	1	1	1	3	1	1	2	1	1	1	1	1	1	1	1	1	1	1	1	1	1	18	4	1	5	10	1	2	1
394	60	2	2	2	2	0	4	3	0	0	0	1	1	0	0	1	0	1	1	3	2	1	2	1	1	1	1	1	1	1	1	1	1	2	1	2	1	21	3	2	2	7	1	1	2
395	58	2	2	1	2	0	1	3	0	0	1	0	0	0	1	1	1	1	1	3	3	3	2	3	4	3	3	1	3	3	3	2	4	3	1	1	1	43	4	2	2	8	1	1	1
396	34	1	2	1	1	4	2	1	0	0	0	0	1	0	0	0	1	1	1	3	2	2	2	1	1	1	1	1	2	1	1	1	1	2	1	3	1	24	3	3	2	8	1	1	1
397	60	2	2	1	1	1	4	1	0	0	0	1	1	0	0	0	0	1	1	2	2	1	2	1	1	1	1	1	2	2	1	1	1	1	1	2	2	23	4	3	4	11	1	2	2
398	41	2	2	1	1	1	4	1	0	0	0	0	0	0	1	0	0	0	1	3	1	1	2	1	3	1	1	1	1	1	1	1	3	2	1	3	1	25	4	4	2	10	1	2	1
399	52	2	2	1	1	2	3	1	0	0	0	0	1	0	0	0	0	1	0	0	2	1	1	1	2	1	1	1	1	1	1	1	1	1	1	1	1	19	2	3	2	7	1	1	1
400	62	1	2	1	1	2	3	1	0	0	0	0	0	0	0	1	1	1	1	3	2	1	2	2	2	2	2	1	1	3	2	2	1	1	2	2	2	30	2	2	2	6	1	1	2
401	51	1	2	1	2	0	1	1	1	0	0	0	1	0	1	1	1	1	1	3	2	1	2	1	1	1	1	1	1	1	1	2	1	2	1	1	1	21	2	2	2	6	1	1	1
402	57	2	2	1	2	0	4	1	0	0	0	0	1	0	0	1	1	1	1	2	2	1	1	1	1	1	1	1	1	1	1	1	1	1	1	3	1	20	3	3	4	10	1	2	1
403	50	2	2	1	1	2	4	1	0	0	0	0	0	0	1	1	1	1	1	2	2	2	2	2	2	2	2	1	2	2	1	3	2	1	2	3	3	34	4	1	3	8	1	1	1
404	50	2	2	1	2	0	1	1	0	0	0	0	1	0	1	1	1	1	1	2	3	3	2	2	3	2	2	1	3	2	1	2	3	2	3	3	3	40	2	3	5	10	1	2	1
405	46	2	2	1	1	1	4	1	0	0	0	0	1	0	1	1	1	1	1	2	2	1	2	1	2	1	1	1	2	2	2	2	1	1	1	3	2	27	2	3	2	7	1	1	1
406	31	2	2	2	1	1	4	1	0	1	0	0	1	0	0	1	1	1	0	0	3	2	2	2	3	2	1	1	2	4	1	1	2	2	2	2	3	35	3	4	2	9	1	2	1
407	59	1	2	1	1	2	1	1	0	0	0	0	1	0	0	1	1	1	1	3	2	2	2	2	2	2	1	1	1	1	1	2	2	2	1	3	2	29	2	4	1	7	1	1	1
408	30	2	2	1	1	2	4	1	0	0	0	1	1	0	1	0	1	1	1	3	3	2	2	2	2	2	2	1	2	1	1	4	2	2	2	2	4	36	2	4	2	8	1	1	1
409	21	2	2	1	1	3	5	2	0	0	0	0	0	0	1	1	1	1	1	2	2	1	2	1	1	3	2	1	1	1	2	2	1	1	1	1	1	24	3	2	3	8	1	1	1
410	30	2	2	1	1	2	4	1	0	0	0	0	1	0	1	0	1	1	1	3	2	2	2	2	2	2	2	1	1	1	1	2	2	2	1	1	1	27	2	2	2	6	1	1	1
411	30	2	2	1	1	3	4	1	0	0	0	0	1	0	0	1	1	1	1	1	2	3	2	2	3	2	2	1	2	1	1	2	1	1	1	3	2	31	2	3	2	7	1	1	1
412	38	1	2	1	1	2	3	2	0	0	0	0	0	0	0	1	1	1	0	0	1	1	1	1	1	1	1	1	1	1	1	1	1	1	1	1	2	18	3	2	5	10	1	2	1
413	38	2	2	1	1	2	4	1	0	0	0	0	1	0	0	0	0	0	1	2	3	1	2	1	1	2	2	1	2	1	1	1	1	1	1	2	1	24	2	3	2	7	1	1	1
414	25	2	2	1	1	3	4	1	0	0	0	1	1	0	1	1	1	1	1	3	3	1	2	2	3	2	2	1	2	1	1	2	2	1	1	1	1	28	3	4	3	10	1	2	1
415	52	2	2	1	2	0	4	1	1	0	0	0	0	0	0	1	1	1	1	1	3	2	3	2	3	2	2	1	2	1	1	2	3	2	3	3	4	39	2	2	2	6	1	1	1
416	23	2	2	1	1	4	5	2	0	0	0	1	1	0	1	0	1	1	1	3	5	4	3	5	5	4	4	1	4	4	3	2	4	3	4	4	3	62	2	2	4	8	2	1	1
417	65	2	2	1	2	0	4	3	0	0	0	0	1	0	1	1	1	1	1	3	2	2	1	2	2	2	2	1	2	1	1	2	2	2	2	1	1	28	2	2	2	6	1	1	2
418	35	2	2	1	1	3	7	1	0	0	0	0	1	0	1	1	1	1	1	3	1	1	2	1	1	1	1	1	1	1	1	1	1	1	1	1	1	18	1	2	5	8	1	1	1
419	34	2	2	1	1	2	4	1	0	0	0	0	1	0	1	1	1	1	1	3	2	2	2	2	4	3	2	1	1	1	1	2	2	2	4	3	3	37	2	2	3	7	1	1	1
420	58	2	2	1	2	0	4	3	0	0	0	0	1	0	1	1	1	1	1	3	2	3	3	2	3	2	2	1	2	2	1	2	2	1	2	2	2	34	2	2	2	6	1	1	1
421	40	2	2	1	1	2	4	1	0	0	0	0	1	0	0	1	1	1	1	3	3	2	1	1	2	1	1	1	1	2	1	2	1	2	1	1	1	24	2	2	2	6	1	1	1
422	44	1	2	1	1	1	1	1	0	0	0	0	1	0	0	1	0	1	1	2	2	1	1	1	1	2	1	1	1	1	1	1	1	1	1	3	2	22	1	3	2	6	1	1	1
423	58	2	2	1	2	0	4	3	0	0	0	0	1	0	1	0	0	1	0	0	2	2	1	1	2	1	1	1	2	1	1	1	1	1	1	2	2	23	2	3	2	7	1	1	1
424	32	2	2	1	1	2	4	1	0	0	0	0	0	0	1	0	1	0	1	0	2	1	2	1	4	3	3	2	4	1	1	3	1	2	1	1	3	35	2	3	1	6	1	1	1
425	55	2	2	1	2	0	4	1	0	0	0	0	0	0	0	0	0	1	1	3	3	3	3	1	1	3	2	1	2	1	1	3	2	3	3	2	2	36	2	2	2	6	1	1	1
426	46	1	2	1	1	2	3	1	0	0	0	0	1	0	1	1	1	1	1	0	1	1	1	1	1	1	1	1	1	1	1	1	1	1	1	1	1	17	2	2	4	8	1	1	1
427	40	2	2	1	1	2	4	1	0	0	0	0	1	0	1	1	1	1	1	2	2	1	3	2	3	2	2	1	1	2	1	1	1	1	1	2	2	28	2	2	2	6	1	1	1
428	52	2	2	1	2	0	4	1	0	0	0	0	1	0	1	1	1	0	1	3	3	3	3	2	2	2	2	1	1	1	1	3	2	2	3	3	3	37	2	2	4	8	1	1	1
429	54	2	2	1	2	0	4	1	0	0	0	0	1	0	0	0	1	0	1	0	1	1	1	1	1	1	1	1	1	1	1	1	1	1	1	2	2	19	3	2	3	8	1	1	1
430	45	2	2	2	2	0	4	1	0	0	0	0	0	0	0	0	1	0	1	1	2	2	1	1	1	1	1	1	4	1	1	1	1	1	1	2	1	23	2	4	2	8	1	1	1
431	53	2	2	1	2	0	1	1	0	0	0	0	0	0	1	0	1	1	1	3	1	1	2	1	1	1	1	1	1	1	1	1	1	1	1	1	1	18	2	3	2	7	1	1	1
432	21	1	2	1	1	3	6	2	0	0	0	0	1	0	1	1	1	1	1	3	4	2	3	3	1	4	2	2	1	5	1	3	3	1	3	4	1	43	2	4	1	7	1	1	1
433	60	1	2	1	1	1	7	1	0	0	0	0	1	0	0	1	1	1	1	2	1	1	2	1	1	1	1	1	1	1	1	2	1	1	1	1	1	19	2	4	4	10	1	2	2
434	61	2	2	1	2	0	4	3	0	0	0	0	1	0	1	0	0	0	1	3	2	1	2	2	2	2	1	1	1	1	1	2	1	1	1	1	1	23	4	2	4	10	1	2	2
435	42	2	2	1	1	1	4	1	0	0	0	0	1	0	0	1	1	1	1	1	2	2	2	2	2	1	1	1	1	1	1	2	1	1	1	1	1	23	3	2	4	9	1	2	1
436	46	2	2	1	1	1	3	1	0	0	0	0	0	0	1	0	1	0	1	1	4	2	2	1	1	1	1	1	1	1	1	1	1	1	1	3	1	24	2	3	2	7	1	1	1
437	38	1	2	1	1	2	4	1	1	0	0	1	1	0	1	1	1	1	1	3	2	1	4	2	1	1	1	1	3	3	1	1	3	2	2	3	1	32	2	2	4	8	1	1	1
438	56	2	2	1	1	2	1	1	0	0	0	0	1	1	1	1	1	1	1	3	2	1	1	1	1	1	1	4	4	2	1	1	1	1	1	2	1	26	2	4	2	8	1	1	1
439	35	1	2	1	1	2	4	1	0	0	0	0	1	0	1	0	1	1	1	3	1	1	4	1	4	2	1	1	1	1	1	1	1	1	1	2	1	25	2	3	2	7	1	1	1
440	50	2	2	1	2	0	8	1	0	1	0	0	1	0	0	0	0	0	1	3	1	1	1	1	1	1	1	1	1	1	1	1	1	1	1	1	1	17	2	2	2	6	1	1	1
441	46	1	2	1	2	0	1	1	1	0	0	0	0	1	1	1	1	1	1	3	5	2	2	4	4	3	3	1	4	1	1	1	4	2	3	3	4	47	2	2	2	6	1	1	1
442	57	1	2	1	2	0	4	1	0	0	0	0	1	0	0	0	0	0	1	1	2	1	3	1	2	2	2	1	2	1	1	2	1	1	1	2	2	27	2	2	2	6	1	1	1
443	50	1	2	1	2	0	4	3	0	0	0	0	0	1	1	0	0	0	1	1	2	1	3	2	1	2	2	1	3	2	1	2	1	1	1	2	1	28	2	4	2	8	1	1	1
444	26	1	2	1	1	3	4	1	0	0	0	0	1	0	0	1	1	1	1	2	2	2	3	1	3	2	2	1	2	1	1	2	1	2	1	2	2	30	2	2	4	8	1	1	1
445	32	2	2	1	1	3	1	1	0	0	0	0	0	1	1	1	1	1	1	3	2	1	2	1	1	1	1	1	1	1	2	1	1	2	2	1	1	22	2	2	2	6	1	1	1
446	54	2	2	1	1	2	3	1	0	0	0	1	1	0	0	1	1	1	1	2	2	3	3	2	2	2	2	1	4	3	2	2	1	1	1	3	1	35	2	3	2	7	1	1	1
447	35	1	2	1	1	4	4	1	0	0	0	0	1	1	1	1	1	1	1	3	3	1	1	1	1	1	1	1	1	1	1	1	1	1	1	1	1	19	2	2	2	6	1	1	1
448	60	1	2	1	2	0	4	1	0	0	1	0	0	0	0	0	1	0	0	0	2	1	4	3	3	1	1	1	2	1	1	1	1	1	1	2	4	30	2	4	2	8	1	1	2
449	39	1	2	1	1	3	4	1	0	0	0	0	1	1	1	1	1	1	1	1	3	1	4	1	3	2	2	1	1	1	1	1	1	1	1	2	1	27	2	3	2	7	1	1	1
450	60	1	2	1	2	0	1	1	0	0	0	0	1	0	1	1	1	1	1	3	3	3	2	2	4	3	2	1	2	1	1	2	3	3	1	3	2	38	2	2	2	6	1	1	2
451	42	1	2	1	1	2	4	1	0	0	0	0	0	1	0	1	1	1	1	1	2	2	2	2	2	2	2	1	1	1	1	1	1	1	1	2	2	26	1	4	3	8	1	1	1
452	42	1	2	1	1	2	4	1	0	0	0	0	0	0	1	0	0	0	0	0	3	1	1	1	2	2	2	1	1	1	1	1	1	1	1	2	1	23	2	2	2	6	1	1	1
453	49	1	2	1	1	3	4	1	0	0	0	0	0	0	1	0	1	0	0	0	2	2	3	2	1	2	2	1	1	1	1	1	1	1	1	1	1	24	2	3	2	7	1	1	1
454	29	1	2	1	1	2	3	1	0	0	0	0	1	0	0	1	1	1	1	0	2	1	1	2	1	1	1	1	1	1	1	1	1	1	1	1	1	19	2	2	2	6	1	1	1
455	49	1	2	1	2	0	7	1	0	0	0	0	1	0	0	0	1	0	1	3	2	1	1	1	1	1	1	1	1	1	1	3	1	1	1	3	2	23	2	3	2	7	1	1	1
456	27	2	2	1	1	4	6	2	0	0	0	0	1	1	1	0	0	0	1	0	1	2	2	1	1	1	1	1	1	1	1	1	1	1	1	3	2	22	2	3	2	7	1	1	1
457	35	2	2	1	1	2	4	1	0	0	0	0	1	0	1	1	1	1	1	3	3	2	2	2	3	2	2	1	2	1	1	2	2	1	1	3	2	32	2	3	1	6	1	1	1
458	40	2	2	1	1	3	4	2	0	0	0	0	0	1	1	0	1	0	1	1	2	2	1	2	1	1	1	1	3	1	1	1	2	1	1	1	1	23	2	3	2	7	1	1	1
459	35	2	2	2	1	3	3	1	0	0	0	0	1	0	1	0	1	1	0	0	2	1	4	5	5	5	4	4	1	1	1	1	1	2	2	4	2	45	2	1	3	6	1	1	1
460	33	2	2	2	1	4	3	1	1	0	0	0	1	0	0	1	1	1	0	0	4	5	5	2	3	1	1	1	2	1	4	2	1	1	2	5	5	45	4	4	1	9	1	2	1
461	37	1	2	2	1	3	3	1	0	0	0	0	1	0	1	1	1	1	1	2	3	1	3	2	1	1	1	4	2	1	1	1	1	1	1	1	1	26	1	4	2	7	1	1	1
462	22	1	2	2	1	3	3	2	0	0	0	0	0	1	1	1	1	1	1	2	2	2	4	4	3	5	5	2	1	3	2	4	2	2	2	5	3	51	3	4	3	10	2	2	1
463	21	2	2	1	1	3	5	2	0	0	0	0	0	0	1	1	1	1	0	0	2	1	4	1	2	2	1	1	1	1	1	1	5	5	1	2	1	32	2	2	1	5	1	1	1
464	21	2	2	1	1	3	5	2	0	0	0	0	0	0	1	1	0	0	1	1	1	1	1	1	1	1	1	1	1	1	1	1	1	1	1	1	1	17	2	2	2	6	1	1	1
465	30	1	2	2	1	4	2	1	0	0	0	0	1	0	0	1	1	1	1	1	3	1	4	1	1	1	2	1	1	1	1	1	1	1	1	3	2	26	2	3	2	7	1	1	1
466	43	1	2	2	1	3	3	1	0	0	0	0	1	0	1	1	1	1	1	3	3	2	2	1	3	2	1	1	1	1	1	1	1	1	1	3	1	26	2	4	1	7	1	1	1
467	28	1	2	1	1	3	3	1	0	0	0	0	0	0	1	1	1	1	1	3	2	2	2	2	2	2	2	1	3	4	1	2	1	2	2	2	1	33	2	4	1	7	1	1	1
468	39	2	2	2	1	2	4	1	0	0	0	0	0	1	0	1	1	1	1	3	4	3	3	3	4	3	2	1	3	1	1	2	2	3	3	3	3	44	4	4	1	9	1	2	1
469	25	2	2	1	1	3	3	1	0	0	0	0	0	0	1	0	1	0	0	0	2	2	3	2	4	1	3	1	2	1	1	1	1	4	1	2	1	32	2	4	4	10	1	2	1
470	40	1	2	1	1	3	3	1	0	0	0	0	1	0	1	1	1	1	1	2	1	1	1	1	1	1	1	1	1	1	1	1	1	1	1	1	1	17	2	3	4	9	1	2	1
471	49	1	2	2	1	3	3	1	0	0	0	0	0	0	1	1	1	1	0	0	2	1	2	3	1	1	1	4	4	1	1	2	2	2	2	2	1	32	2	4	1	7	1	1	1
472	44	1	2	2	1	3	1	1	0	0	0	0	1	1	1	1	1	1	0	0	4	1	4	1	1	4	1	1	1	1	1	1	1	1	3	2	2	30	1	4	4	9	1	2	1
473	25	2	2	2	1	2	3	1	0	0	0	0	1	1	0	0	1	0	0	0	3	4	4	1	3	1	1	1	1	1	1	1	1	1	2	1	1	28	2	2	3	7	1	1	1
474	32	2	2	2	1	2	4	1	0	0	1	0	1	0	1	0	0	1	1	2	2	2	2	1	2	1	1	1	1	1	1	1	1	1	1	1	1	21	2	2	3	7	1	1	1
475	65	2	2	2	2	0	4	3	0	0	1	0	0	0	1	0	0	1	0	0	1	1	1	1	1	1	1	3	2	3	2	4	4	3	2	1	2	33	3	2	2	7	1	1	2
476	63	1	2	1	1	2	3	1	0	1	0	0	1	0	1	1	1	1	1	1	2	1	2	1	1	1	5	2	1	4	2	2	1	4	2	1	2	34	2	2	3	7	1	1	2
477	56	1	2	2	1	2	3	1	0	0	0	0	0	0	0	0	1	1	0	0	2	2	3	1	2	1	1	1	2	3	1	2	1	3	1	1	2	29	3	2	3	8	1	1	1
478	32	1	2	2	1	2	1	1	0	1	0	0	1	0	1	1	1	1	0	0	1	1	1	2	1	1	2	2	1	2	3	3	3	3	3	2	3	34	2	4	1	7	1	1	1
479	38	2	2	2	1	3	4	1	0	0	0	0	0	1	1	0	0	0	0	0	2	4	2	2	4	2	2	2	1	1	1	1	1	2	3	3	1	34	2	2	2	6	1	1	1
480	40	2	2	2	1	2	3	1	0	0	0	0	1	1	1	1	1	1	1	2	4	3	2	2	2	1	1	1	1	1	1	2	5	5	4	1	2	38	3	3	2	8	1	1	1
481	36	2	2	2	1	3	4	1	0	0	0	0	1	0	0	1	1	1	1	1	4	5	4	4	3	4	2	3	1	3	1	1	4	2	2	2	1	46	1	4	1	6	1	1	1
482	52	1	2	2	1	2	3	1	0	0	0	0	1	0	1	0	0	0	0	0	1	1	1	1	1	1	1	1	1	1	1	1	1	1	1	1	1	17	2	3	2	7	1	1	1
483	62	2	2	1	2	0	4	1	0	0	0	0	1	1	1	1	1	1	1	3	5	3	3	4	5	2	2	1	4	4	3	4	4	3	3	4	4	58	3	2	2	7	2	1	2
484	60	1	2	1	1	3	2	1	0	0	0	0	1	0	0	1	1	1	1	3	3	1	1	1	1	1	1	1	1	1	1	1	1	1	1	1	1	19	2	2	2	6	1	1	2
485	44	2	2	2	1	2	4	1	0	0	0	0	0	0	1	1	1	1	1	1	3	3	3	2	3	2	2	1	3	1	1	2	2	1	1	3	3	36	2	4	1	7	1	1	1
486	50	2	2	2	2	0	1	1	0	1	0	0	1	0	0	0	0	0	1	2	2	2	2	2	1	1	1	1	1	1	1	1	1	1	1	3	3	25	2	2	1	5	1	1	1
487	52	2	2	2	1	2	3	1	0	0	0	0	0	0	0	1	1	1	1	3	3	1	2	2	4	3	3	1	1	1	1	1	4	3	3	3	3	39	2	2	2	6	1	1	1
488	42	2	2	2	1	2	4	1	0	0	0	0	0	0	0	0	0	0	1	1	2	1	1	1	1	4	4	1	1	1	1	1	2	1	1	1	3	27	1	3	5	9	1	2	1
489	40	1	2	2	1	4	2	1	0	0	0	0	1	0	1	1	1	1	0	0	4	2	1	1	4	2	1	3	4	3	2	5	3	4	3	4	4	50	1	4	1	6	2	1	1
490	65	2	2	1	2	0	1	3	0	0	0	0	0	0	0	1	1	1	0	0	2	3	3	2	3	3	2	1	2	1	1	1	1	1	1	3	2	32	3	2	2	7	1	1	2
491	50	1	2	2	1	3	1	1	0	0	0	0	1	1	0	1	1	1	1	3	3	1	1	5	5	2	1	1	1	1	1	1	1	1	1	1	1	28	2	3	3	8	1	1	1
492	44	2	2	2	1	2	3	1	0	0	0	1	1	0	1	0	1	1	1	2	4	4	4	4	4	4	2	2	2	1	1	1	3	2	2	1	1	42	3	2	2	7	1	1	1
493	49	2	2	1	2	0	4	1	0	0	0	0	0	0	1	1	1	1	1	1	2	2	2	1	3	2	2	1	1	1	1	2	1	1	1	3	2	28	2	2	2	6	1	1	1
494	44	1	2	2	1	3	3	1	0	0	0	0	1	0	1	1	1	0	1	2	4	2	2	4	3	3	3	3	3	1	1	1	1	1	2	2	3	39	2	2	2	6	1	1	1
495	26	1	2	2	1	4	2	2	0	0	0	0	0	0	0	0	1	1	1	2	1	1	1	1	1	1	1	1	1	1	1	1	1	1	1	1	1	17	2	4	1	7	1	1	1
496	48	2	2	2	1	2	4	1	0	0	0	0	0	0	1	0	0	1	0	0	2	2	3	2	2	3	3	2	1	1	1	1	3	2	2	1	1	32	2	2	1	5	1	1	1
497	34	2	2	2	1	2	4	1	0	0	0	0	1	0	0	1	1	0	0	0	3	1	1	1	3	3	1	1	1	1	1	1	1	1	1	2	2	25	3	2	3	8	1	1	1
498	30	1	2	1	1	3	3	1	0	0	0	0	0	1	0	1	1	1	1	3	3	1	2	1	2	1	1	1	1	1	1	2	1	1	1	3	3	26	2	3	3	8	1	1	1
499	33	2	2	2	1	2	4	1	0	0	0	0	0	0	1	0	0	0	1	1	2	2	2	3	3	3	2	1	1	1	1	1	2	2	2	3	3	34	2	2	1	5	1	1	1
500	38	1	2	1	1	3	3	1	0	0	0	0	1	0	0	1	1	1	0	0	3	1	1	1	1	1	1	1	1	1	1	2	1	1	1	1	1	20	3	2	2	7	1	1	1
501	29	2	2	2	1	4	4	1	0	0	0	0	0	0	1	0	0	0	1	2	3	2	3	1	1	3	3	1	3	3	1	2	1	3	3	3	1	37	2	3	2	7	1	1	1
502	23	1	2	1	1	4	2	2	0	0	0	0	0	0	1	0	1	0	0	0	1	1	4	1	1	2	1	2	1	1	1	1	2	3	2	4	1	29	2	4	3	9	1	2	1
503	30	2	2	1	1	3	3	1	0	0	0	0	1	0	1	1	1	1	1	3	4	1	3	4	3	3	1	1	2	3	1	4	1	1	3	3	4	42	3	2	1	6	1	1	1
504	64	2	2	1	2	0	4	1	1	0	0	0	0	0	1	1	1	1	1	3	3	2	3	2	2	2	1	1	3	1	1	3	4	3	1	3	3	38	2	2	2	6	1	1	2
505	51	2	2	1	2	0	4	1	0	0	1	0	1	0	1	1	1	1	1	3	4	3	3	3	4	3	3	1	4	2	1	4	4	2	2	4	4	51	2	2	2	6	2	1	1
506	37	2	2	1	1	3	4	1	0	0	0	0	1	0	1	1	1	1	1	2	1	1	1	1	1	1	1	1	1	1	1	1	1	1	1	3	3	21	2	2	2	6	1	1	1
507	54	2	2	1	2	0	1	1	0	0	0	0	1	0	1	0	1	1	1	2	2	3	2	2	2	2	2	2	1	1	1	2	2	2	4	3	3	36	2	2	3	7	1	1	1
508	46	2	2	1	1	2	4	1	1	0	0	0	0	0	1	1	1	1	1	2	3	1	2	1	2	1	1	1	1	1	1	2	1	1	1	3	2	25	2	3	2	7	1	1	1
509	47	1	2	1	1	2	1	1	0	0	1	0	1	0	1	1	1	1	1	3	4	2	4	4	4	3	3	3	1	2	2	2	3	3	3	3	3	49	2	2	3	7	1	1	1
510	23	2	2	1	1	3	4	1	0	1	0	1	1	0	0	1	1	1	1	3	3	2	2	4	2	2	2	1	1	1	1	1	2	2	1	1	4	32	2	2	2	6	1	1	1
511	58	2	2	1	1	3	4	1	0	0	0	0	1	0	1	1	1	1	1	3	4	3	3	3	5	3	2	1	3	1	1	3	4	2	3	3	3	47	2	3	1	6	1	1	1
512	27	1	2	2	1	3	3	1	0	0	0	0	1	0	1	1	1	1	0	0	3	1	3	1	1	1	2	3	1	1	3	1	1	2	3	2	3	32	2	2	2	6	1	1	1
513	49	2	2	1	1	1	3	1	0	0	0	0	1	0	1	1	1	1	1	2	3	2	3	2	3	2	2	1	1	1	1	1	2	1	1	3	4	33	2	2	1	5	1	1	1
514	50	1	2	1	1	2	1	1	0	0	1	0	1	0	0	1	1	1	1	2	2	1	1	1	1	1	1	1	1	1	1	1	1	1	1	2	2	20	2	2	1	5	1	1	1
515	29	2	2	1	1	3	7	1	0	0	0	1	1	0	0	1	1	1	1	1	1	2	2	1	2	1	1	1	2	1	1	2	1	1	1	2	2	24	2	2	1	5	1	1	1
516	43	1	2	1	1	3	2	1	0	1	0	0	1	0	1	1	1	1	1	3	1	1	1	1	1	1	1	1	1	1	1	1	1	1	1	1	1	17	2	3	1	6	1	1	1
517	59	1	2	3	1	2	7	1	0	0	0	0	0	0	1	1	1	1	1	3	2	2	2	1	3	1	1	1	1	1	1	1	1	1	1	2	2	24	3	2	2	7	1	1	1
518	46	2	2	1	1	1	4	1	0	0	0	1	1	0	0	1	1	1	1	3	2	1	2	2	1	1	1	1	1	1	1	2	2	2	1	3	1	25	2	2	3	7	1	1	1
519	48	1	2	1	1	3	2	1	0	1	1	0	1	0	0	1	1	1	1	3	1	2	2	2	2	2	1	1	1	3	2	1	1	1	1	1	1	25	4	1	3	8	1	1	1
520	46	2	2	1	2	0	4	3	0	0	0	0	0	0	0	1	1	1	1	3	1	1	2	2	3	1	1	1	1	2	1	2	2	2	2	2	3	29	2	2	3	7	1	1	1
521	43	2	2	1	2	0	4	1	0	1	0	1	1	0	1	1	1	1	1	3	3	3	2	2	3	2	1	1	2	2	1	1	2	1	2	3	3	34	3	2	2	7	1	1	1
522	37	2	2	1	1	2	4	1	0	0	0	0	1	0	1	1	1	1	1	3	4	3	2	2	3	2	2	1	3	1	1	2	3	1	2	4	3	39	2	2	2	6	1	1	1
523	47	1	2	1	1	2	1	1	0	0	0	1	1	0	1	1	1	1	1	3	2	1	2	1	2	1	1	1	2	1	1	2	1	1	1	3	1	24	2	2	1	5	1	1	1
524	50	1	2	1	1	2	1	1	0	0	1	0	1	0	0	1	1	1	1	2	1	1	1	1	1	1	1	1	1	1	1	1	1	1	2	1	1	18	2	4	3	9	1	2	1
525	61	2	2	1	2	0	4	1	0	0	0	0	1	0	0	1	1	1	1	2	3	2	2	2	3	2	2	1	1	1	1	2	2	2	2	3	2	33	4	2	2	8	1	1	2
526	46	1	2	2	1	4	3	1	0	0	0	0	0	0	0	0	0	0	1	2	1	1	2	1	1	1	1	1	1	1	1	1	1	1	1	1	1	18	2	4	3	9	1	2	1
527	43	1	2	2	1	4	3	1	0	0	0	0	0	0	0	1	1	1	0	0	3	2	5	5	1	1	1	1	1	2	1	1	1	2	1	5	1	34	2	2	2	6	1	1	1
528	21	2	2	1	1	3	7	2	0	0	0	0	0	0	0	0	0	0	0	0	1	1	1	1	1	1	1	1	1	1	1	1	1	1	1	1	1	17	2	2	3	7	1	1	1
529	48	1	2	1	1	3	3	1	1	1	1	1	1	0	1	1	0	1	1	3	4	1	4	4	1	1	1	1	2	1	1	1	1	2	2	2	1	30	2	4	3	9	1	2	1
530	60	2	2	1	2	0	1	3	0	0	0	0	1	1	1	1	1	1	1	3	4	4	4	3	5	4	3	4	4	4	4	3	5	4	4	4	4	67	2	3	2	7	2	1	2
531	42	2	2	1	2	0	1	1	0	0	1	1	1	1	0	1	1	1	1	3	4	1	2	4	4	2	3	3	4	1	3	4	4	4	3	3	3	52	3	2	3	8	2	1	1
532	65	1	2	1	1	2	1	1	0	0	1	0	1	0	1	1	1	1	0	0	1	1	1	1	2	1	1	1	1	1	1	1	1	1	1	1	1	18	2	4	5	11	1	2	2
533	30	1	2	2	1	3	3	2	0	0	1	0	0	0	0	0	1	1	1	2	2	1	1	1	1	1	1	1	2	1	1	1	1	1	1	1	1	19	2	2	3	7	1	1	1
534	31	1	2	2	1	3	3	1	0	0	0	0	1	0	1	1	1	1	1	3	3	3	2	3	2	3	2	1	4	1	1	1	3	4	3	3	3	42	2	2	2	6	1	1	1
535	30	1	2	2	1	4	3	1	0	0	1	0	0	0	0	1	1	1	0	0	2	1	2	1	1	1	1	2	1	1	1	1	1	1	1	4	1	23	3	4	1	8	1	1	1
536	24	2	2	1	1	3	3	1	1	0	1	1	1	1	0	0	1	1	1	2	3	2	4	3	1	2	2	2	3	1	1	1	2	2	1	3	3	36	4	3	2	9	1	2	1
537	26	1	2	1	1	3	3	1	0	0	0	0	0	0	1	1	1	1	1	3	2	2	2	4	3	5	2	3	1	5	2	3	1	1	2	3	2	43	2	4	1	7	1	1	1
538	45	1	2	1	1	3	3	1	0	0	1	0	1	0	0	1	1	1	1	3	3	1	4	1	1	1	2	2	1	1	1	1	1	3	1	1	1	26	2	3	2	7	1	1	1
539	25	1	2	1	1	3	7	2	1	0	1	0	0	0	1	0	1	0	1	2	2	2	3	1	2	1	1	2	3	3	2	3	2	3	3	2	2	37	2	2	4	8	1	1	1
540	26	1	2	1	1	4	2	2	1	0	0	0	1	0	1	1	1	1	1	3	2	1	5	2	2	2	2	2	2	2	2	2	2	2	2	2	2	36	1	4	5	10	1	2	1
541	24	1	2	1	1	4	2	2	1	0	0	0	1	0	1	1	1	1	1	3	2	1	2	3	2	2	2	2	2	2	2	2	2	2	2	2	2	34	1	4	5	10	1	2	1
542	23	1	2	1	1	3	3	1	0	0	1	0	0	0	1	1	1	0	0	0	1	1	2	1	1	1	1	1	2	2	1	1	1	1	2	1	1	21	3	2	2	7	1	1	1
543	36	2	2	1	1	3	1	2	0	0	0	0	1	0	1	0	1	1	1	3	4	1	2	2	3	2	1	1	2	1	1	1	1	2	2	1	1	28	2	2	4	8	1	1	1
544	58	2	2	1	2	0	3	1	0	0	1	0	1	0	0	1	1	1	1	3	4	4	2	2	4	2	2	2	2	2	2	2	3	2	2	2	2	41	2	2	2	6	1	1	1
545	52	1	2	1	2	0	3	1	0	0	0	0	1	0	1	1	1	1	1	3	3	1	3	4	4	3	3	3	3	2	2	3	1	1	1	2	3	42	2	2	3	7	1	1	1
546	42	2	2	1	1	2	1	1	0	0	1	0	1	0	1	0	1	1	1	3	4	2	3	4	4	2	2	2	4	2	2	2	4	4	3	2	1	47	3	3	2	8	1	1	1
547	42	2	2	1	1	2	4	1	0	0	0	1	1	0	0	1	1	1	1	3	3	2	2	2	3	2	1	1	2	2	1	2	2	2	2	1	3	33	2	2	2	6	1	1	1
548	26	2	2	1	1	3	3	1	0	0	1	0	1	0	0	0	1	1	1	2	1	1	1	3	1	4	1	2	1	2	1	1	2	3	2	2	2	30	2	2	2	6	1	1	1
549	35	2	2	1	1	2	3	1	0	0	0	0	0	0	0	1	1	0	0	0	2	1	1	1	1	1	1	1	1	1	1	1	1	1	1	2	3	21	3	2	3	8	1	1	1
550	50	2	2	1	2	0	4	1	0	0	0	0	0	0	1	0	0	0	0	0	2	1	1	1	2	1	1	1	1	1	1	1	1	1	1	2	2	21	3	2	2	7	1	1	1
551	45	2	2	1	2	0	1	1	0	0	1	0	1	0	1	0	0	0	1	2	1	1	2	3	3	2	2	2	2	2	2	2	1	1	1	2	2	31	2	2	2	6	1	1	1
552	55	1	2	1	1	2	7	1	0	0	0	0	0	0	0	1	1	1	1	2	1	1	1	2	2	1	1	1	1	1	1	1	1	2	1	1	1	20	2	2	2	6	1	1	1
553	40	2	2	1	2	0	4	1	0	0	0	0	1	0	0	0	0	0	0	0	1	1	1	1	2	1	1	1	1	1	1	1	1	1	1	2	2	20	3	2	2	7	1	1	1
554	27	2	2	1	1	4	3	1	0	0	0	0	1	0	1	1	1	1	1	3	3	1	2	1	3	1	1	1	1	1	1	1	1	1	1	3	3	26	2	2	2	6	1	1	1
555	25	2	2	1	1	3	5	2	0	0	0	0	1	0	1	1	1	1	1	3	2	2	3	2	2	2	2	3	1	1	1	2	2	4	2	4	4	39	3	2	5	10	1	2	1
556	27	1	2	1	1	3	2	1	0	0	1	1	1	0	1	1	1	1	1	2	2	2	1	1	1	1	1	1	1	1	1	1	1	1	1	1	1	19	3	2	3	8	1	1	1
557	55	2	2	1	1	1	4	1	1	0	1	0	1	0	0	1	1	1	1	3	3	3	2	2	4	2	2	1	3	2	1	3	3	2	2	3	3	41	3	3	2	8	1	1	1
558	30	2	2	1	1	3	4	1	0	0	0	0	1	0	0	1	1	1	1	3	3	1	2	2	2	2	2	1	2	2	1	2	1	1	1	2	2	29	2	3	3	8	1	1	1
559	50	1	2	1	1	3	3	1	0	0	0	0	1	0	1	1	1	1	1	1	1	1	2	2	1	1	1	1	1	1	1	1	1	1	1	1	1	19	2	2	2	6	1	1	1
560	50	2	2	1	2	0	3	1	0	0	0	0	0	0	1	0	0	0	0	0	2	1	2	2	2	2	1	1	1	1	1	1	1	1	2	1	2	24	2	2	2	6	1	1	1
561	56	1	2	1	1	3	2	1	0	0	0	0	0	0	1	0	0	0	1	3	3	2	2	2	3	1	2	1	3	1	2	1	1	1	2	3	3	33	2	2	2	6	1	1	1
562	60	1	2	1	1	3	3	1	1	1	1	0	0	0	1	1	1	1	1	2	2	1	1	1	1	1	1	1	1	1	1	1	1	1	1	3	1	20	3	1	2	6	1	1	2
563	52	2	2	1	1	1	4	1	0	0	1	1	1	1	0	1	1	1	1	3	1	1	1	1	1	1	1	1	1	1	1	1	1	1	1	3	1	19	4	1	2	7	1	1	1
564	48	1	2	1	1	2	1	1	0	0	0	0	1	0	0	1	1	1	1	3	5	1	4	1	3	3	3	3	3	3	1	1	3	1	3	3	4	45	4	3	2	9	1	2	1
565	41	1	2	1	1	3	3	1	0	0	0	0	1	0	0	1	1	1	1	1	1	1	2	1	1	1	1	1	2	1	1	1	1	1	1	1	1	19	1	4	1	6	1	1	1
566	52	2	2	1	1	2	4	1	0	1	0	0	1	0	0	0	0	1	1	2	2	1	2	2	2	2	2	2	3	1	1	3	2	2	2	2	2	33	2	2	2	6	1	1	1
567	48	1	2	2	1	2	3	1	0	0	0	0	0	0	1	1	1	1	1	1	4	1	1	1	1	1	1	1	1	1	1	1	1	1	1	1	1	20	1	3	2	6	1	1	1
568	28	2	2	1	1	4	3	1	0	0	1	0	1	0	1	0	0	0	0	0	2	1	1	1	1	1	1	1	1	1	1	1	1	1	1	1	1	18	1	3	2	6	1	1	1
569	37	2	2	1	1	3	4	1	0	0	0	1	1	0	1	0	1	1	1	3	2	1	2	4	1	2	1	1	3	2	1	1	2	1	2	1	1	28	4	2	3	9	1	2	1
570	65	1	2	1	1	2	2	1	0	0	0	0	0	0	0	0	0	0	1	1	1	2	1	2	1	1	1	1	1	1	2	1	1	1	1	1	1	20	2	2	2	6	1	1	2
571	51	2	2	1	1	3	3	1	0	0	0	0	0	0	1	1	1	0	1	3	2	1	1	2	1	1	1	1	1	1	1	1	2	1	1	1	1	20	2	2	2	6	1	1	1
572	33	1	2	1	1	2	3	1	0	0	0	0	1	0	1	1	1	1	0	0	1	1	2	2	1	1	1	1	1	1	1	2	1	2	1	1	1	21	2	2	3	7	1	1	1
573	65	1	2	2	1	1	7	1	0	0	0	0	1	0	1	0	0	1	0	0	4	1	2	1	1	1	1	1	1	3	1	1	1	1	1	1	1	23	2	4	2	8	1	1	2
574	60	1	2	1	1	3	3	3	0	0	0	0	1	0	1	1	1	1	1	1	2	1	1	1	1	1	1	1	2	2	1	2	1	2	1	1	2	23	2	2	2	6	1	1	2
575	40	2	2	1	2	0	4	1	0	0	0	1	0	0	0	1	1	1	1	3	3	3	3	3	4	3	3	1	2	1	1	3	3	2	2	3	4	44	2	4	4	10	1	2	1
576	52	2	2	2	1	3	4	1	1	0	0	0	0	0	1	0	0	1	0	0	2	2	4	2	1	1	1	1	1	1	1	1	1	1	1	1	1	23	2	2	3	7	1	1	1
577	29	1	2	1	1	3	3	1	0	1	0	0	1	0	1	1	1	1	1	1	4	3	4	3	4	4	3	4	3	3	1	4	4	4	4	4	4	60	4	1	4	9	2	2	1
578	44	2	3	2	2	0	1	1	0	0	1	0	1	0	0	1	1	1	1	2	2	3	4	2	3	2	2	2	1	1	2	2	1	2	2	2	2	35	2	2	2	6	1	1	1
579	59	2	2	1	2	0	3	1	0	0	0	0	0	0	1	0	0	0	0	0	3	2	2	2	3	1	1	1	1	3	1	1	2	1	2	1	1	28	2	4	4	10	1	2	1
580	35	2	2	1	1	2	3	1	0	0	0	0	1	0	0	0	0	0	1	2	2	2	2	2	3	1	1	1	2	1	1	1	1	1	1	3	1	26	2	1	3	6	1	1	1
581	35	1	2	1	1	3	3	1	0	0	0	0	1	0	1	1	1	1	1	3	2	1	2	2	1	1	1	1	1	1	1	1	1	1	1	1	1	20	2	3	2	7	1	1	1
582	46	1	2	1	1	3	3	1	0	0	0	0	0	0	1	1	1	1	1	3	1	1	2	1	1	1	1	1	1	1	1	1	1	1	1	1	1	18	2	2	4	8	1	1	1
583	48	2	2	2	1	1	4	1	0	0	0	0	0	0	0	1	0	1	1	3	2	3	2	3	2	2	2	2	2	3	1	3	2	1	1	1	1	33	2	2	2	6	1	1	1
584	55	2	2	2	1	1	4	1	0	0	0	0	0	0	1	0	0	1	1	3	4	4	4	1	4	2	1	1	3	1	1	3	1	1	1	2	4	38	2	3	2	7	1	1	1
585	27	1	2	1	1	2	3	1	0	1	0	0	0	0	1	0	0	0	0	0	1	1	4	3	1	1	1	1	1	1	1	1	1	2	1	1	1	23	3	2	3	8	1	1	1
586	60	1	2	2	1	3	3	1	0	0	0	0	1	0	1	0	0	1	0	0	1	2	1	2	1	1	1	1	1	1	1	1	1	1	1	1	1	19	3	2	2	7	1	1	2
587	58	1	2	1	1	4	3	1	0	0	0	0	0	0	1	0	0	0	1	2	1	1	1	1	1	1	1	1	1	1	1	1	1	1	1	1	1	17	2	4	2	8	1	1	1
588	48	1	1	1	1	2	3	1	0	0	0	0	0	1	0	0	1	1	1	3	2	1	1	2	2	2	2	2	2	1	1	2	1	2	2	2	1	28	2	4	3	9	1	2	1
589	38	1	2	1	1	4	3	1	0	0	0	0	1	0	0	1	1	1	1	2	1	2	1	1	1	1	1	1	2	2	1	1	1	2	2	1	1	22	4	2	3	9	1	2	1
590	48	1	2	1	1	4	3	1	0	0	0	0	0	0	0	1	1	1	1	1	1	1	2	1	1	1	1	1	1	1	1	1	1	1	1	1	1	18	1	4	5	10	1	2	1
591	60	1	2	1	1	3	3	1	0	0	0	0	0	0	1	1	1	1	1	1	1	1	2	1	1	1	1	1	1	1	1	1	1	1	1	2	1	19	1	4	3	8	1	1	2
592	28	2	2	1	1	1	3	1	0	0	0	1	1	0	1	1	1	1	1	2	3	2	3	2	2	2	1	1	1	1	1	2	2	1	1	1	1	27	2	2	2	6	1	1	1
593	27	2	2	1	1	4	3	2	0	0	0	0	1	0	1	0	0	0	1	3	2	1	2	2	2	1	2	1	1	1	1	1	1	1	1	2	2	24	2	4	2	8	1	1	1
594	37	1	2	1	1	3	3	1	0	0	0	1	1	0	1	1	1	1	1	3	2	1	2	4	4	2	2	2	1	1	1	1	1	1	2	2	1	30	3	2	2	7	1	1	1
595	30	2	1	1	1	3	3	1	0	0	0	1	1	0	1	0	0	0	1	2	2	2	1	3	3	1	1	1	1	1	1	1	1	1	1	2	3	26	2	2	2	6	1	1	1
596	35	1	2	1	1	3	3	1	0	0	0	0	1	0	1	1	1	1	1	3	2	1	1	1	1	1	1	1	3	3	1	1	1	1	1	2	1	23	3	4	2	9	1	2	1
597	30	1	2	1	1	3	3	1	0	0	0	0	0	0	0	1	1	1	0	0	1	2	1	1	4	1	1	1	1	1	1	2	1	1	1	3	4	27	2	4	2	8	1	1	1
598	32	2	2	1	1	4	3	1	0	0	0	0	0	0	0	0	1	0	1	3	1	2	2	1	1	1	1	1	1	1	1	1	1	1	1	3	1	21	2	3	2	7	1	1	1
599	38	1	2	1	1	4	3	2	0	0	0	0	0	0	1	0	1	0	1	2	1	1	1	1	1	1	1	1	1	1	1	1	1	1	1	1	1	17	2	2	3	7	1	1	1
600	53	2	2	1	2	0	3	1	0	0	0	1	1	1	0	1	1	1	1	1	3	3	2	2	2	2	1	2	3	2	2	1	1	1	2	3	2	34	2	2	2	6	1	1	1
601	21	2	2	1	1	3	3	2	0	0	0	0	1	0	0	0	0	0	1	2	1	1	2	2	1	1	1	1	1	1	1	1	1	1	1	2	3	22	4	2	2	8	1	1	1
602	27	2	2	1	1	3	4	1	0	0	0	0	0	0	1	0	0	0	0	0	3	2	2	2	1	1	1	1	1	1	1	1	1	1	1	3	1	24	3	2	1	6	1	1	1
603	26	1	2	1	1	4	3	2	0	0	0	0	1	0	0	0	0	0	1	2	2	1	1	2	1	1	1	1	1	1	1	1	1	1	1	1	2	20	2	2	2	6	1	1	1
604	26	2	2	1	1	3	3	2	0	0	0	0	1	1	0	0	1	0	1	3	1	1	3	2	1	1	1	1	1	1	1	2	1	1	1	1	2	22	2	2	3	7	1	1	1
605	41	1	2	1	1	3	3	1	0	0	0	0	0	0	1	1	1	1	1	3	1	1	2	1	1	1	1	1	1	1	1	1	1	1	1	3	1	20	3	2	3	8	1	1	1
606	42	2	2	2	1	3	3	1	0	0	0	0	1	0	1	1	1	1	1	3	3	1	1	2	2	2	1	1	2	1	1	1	1	1	1	2	2	25	3	3	4	10	1	2	1
607	50	1	2	1	1	3	3	1	0	0	0	0	0	0	1	0	0	0	1	3	4	1	4	2	3	2	2	1	2	2	1	2	3	3	3	4	4	43	5	1	2	8	1	1	1
608	32	2	1	1	1	2	3	1	0	0	0	0	1	0	0	0	1	1	1	3	3	2	2	3	3	2	2	1	2	1	2	2	1	2	2	2	1	33	3	1	5	9	1	2	1
609	33	2	2	2	1	3	3	1	0	0	0	1	1	0	0	0	0	0	1	1	2	2	2	3	1	1	1	1	1	2	1	2	1	2	2	1	1	26	4	1	3	8	1	1	1
610	38	2	2	3	2	0	3	1	0	0	0	0	1	0	0	0	1	1	0	0	3	3	2	2	1	1	1	1	2	2	1	2	2	2	2	1	2	30	4	1	3	8	1	1	1
611	40	1	2	2	1	2	3	1	0	0	0	0	0	0	0	1	0	1	1	3	4	2	2	3	3	2	2	2	2	2	1	2	1	1	1	1	2	33	2	3	2	7	1	1	1
612	23	2	2	2	1	4	3	2	0	0	0	0	1	0	1	0	1	0	0	0	2	1	4	2	2	3	1	1	1	4	1	3	1	1	1	4	3	35	2	4	2	8	1	1	1
613	45	2	2	1	1	2	1	1	0	0	0	1	1	0	1	0	0	0	1	2	2	2	2	3	3	1	1	1	1	1	1	1	1	1	1	2	2	26	2	2	2	6	1	1	1
614	55	1	2	1	1	3	3	1	0	0	0	0	0	0	1	1	1	1	1	1	1	1	1	1	1	1	1	1	1	1	1	1	1	1	1	1	1	17	2	2	2	6	1	1	1
615	30	2	2	4	1	2	4	1	0	0	0	0	1	0	1	1	1	1	1	2	2	1	2	1	1	1	1	1	1	1	1	1	1	1	1	2	2	21	3	2	3	8	1	1	1
616	57	2	2	1	1	1	2	1	0	0	0	0	1	0	1	0	0	0	0	0	2	2	2	1	1	1	1	1	1	1	1	1	1	1	1	1	2	21	1	2	2	5	1	1	1
617	30	2	2	1	1	4	3	1	0	0	0	0	1	0	1	0	0	0	1	3	2	1	2	3	2	2	1	1	2	3	2	2	1	1	1	2	2	30	2	4	2	8	1	1	1
618	45	1	2	1	1	2	1	1	0	0	0	0	1	0	1	1	0	1	0	0	3	2	1	1	1	2	2	2	2	2	1	1	2	2	1	3	1	29	1	2	4	7	1	1	1
619	45	2	2	1	1	3	3	1	0	0	0	0	0	0	0	0	0	0	1	3	2	2	2	2	2	1	1	1	2	1	2	2	1	1	1	2	2	27	5	3	1	9	1	2	1
620	45	2	2	1	1	2	4	1	0	0	0	0	0	0	1	0	1	1	1	1	3	2	1	1	2	1	2	1	1	1	1	1	1	1	1	2	2	24	1	3	2	6	1	1	1
621	30	1	1	1	1	3	3	1	0	0	0	0	0	0	1	0	0	0	0	0	1	1	1	1	1	1	1	1	1	1	1	1	1	1	1	1	1	17	2	2	2	6	1	1	1
622	29	2	2	1	1	2	4	1	0	0	0	0	0	0	1	0	1	0	0	0	1	1	2	2	1	1	2	1	1	1	1	2	1	1	2	2	1	23	2	2	2	6	1	1	1
623	22	2	1	1	1	3	5	2	1	0	0	0	0	0	1	0	0	0	1	2	2	1	2	2	1	2	2	1	1	1	1	2	1	2	1	2	2	26	3	4	4	11	1	2	1
624	21	2	2	1	1	2	7	2	0	0	0	0	1	0	1	0	1	1	1	3	3	1	4	3	3	2	2	1	1	1	1	2	1	1	1	2	1	30	3	2	4	9	1	2	1
625	33	2	2	1	1	2	3	1	0	0	0	0	1	0	1	0	0	1	1	3	2	1	2	2	1	2	2	1	1	1	1	2	1	1	1	2	1	24	3	2	4	9	1	2	1
626	22	2	2	4	1	3	5	2	0	0	0	0	0	0	0	1	1	1	0	0	1	1	1	1	1	1	1	1	1	1	1	1	1	1	1	1	1	17	3	3	3	9	1	2	1
627	23	2	2	1	1	3	5	2	0	0	0	0	1	0	1	1	1	1	0	0	5	3	5	3	1	1	2	1	1	1	1	5	1	2	2	4	1	39	4	3	2	9	1	2	1
628	21	2	2	1	1	3	5	2	0	0	0	0	0	0	1	0	1	0	1	2	1	2	2	1	1	1	1	1	1	1	1	1	1	2	1	1	1	20	1	3	1	5	1	1	1
629	48	1	2	1	1	2	7	1	0	0	0	0	0	0	1	1	1	1	1	2	1	1	2	1	1	1	1	1	1	1	1	1	1	1	1	2	1	19	2	2	3	7	1	1	1
630	29	2	2	1	1	2	4	1	0	0	0	0	1	0	1	0	1	1	0	0	1	1	2	2	1	1	2	1	1	1	1	2	1	1	2	2	1	23	1	4	2	7	1	1	1
631	30	1	2	1	1	3	3	1	0	0	0	0	1	0	0	1	1	1	1	3	2	1	2	1	1	1	1	1	1	1	1	2	1	1	1	2	1	21	2	4	3	9	1	2	1
632	25	2	1	1	1	3	7	1	0	0	0	0	0	0	1	0	0	0	0	0	2	2	2	1	1	1	1	1	1	1	1	2	1	1	1	2	2	23	3	2	3	8	1	1	1
633	34	2	2	1	2	0	1	1	0	0	0	0	1	0	1	0	1	0	1	2	2	1	2	3	3	1	1	1	1	1	1	1	1	2	1	2	1	25	3	3	3	9	1	2	1
634	31	2	2	1	2	0	1	1	0	1	0	0	0	0	1	0	1	0	1	1	2	1	3	3	3	4	2	1	1	1	1	1	2	1	4	1	1	32	3	3	5	11	1	2	1
635	26	2	1	1	1	4	5	2	0	0	0	0	0	0	1	1	1	1	0	0	1	1	2	3	1	4	4	1	1	1	1	1	2	2	4	5	2	36	2	4	2	8	1	1	1
636	25	2	2	1	1	4	5	2	0	0	0	0	0	0	1	0	1	0	1	2	3	2	4	2	1	3	3	1	1	1	1	2	1	1	1	3	3	33	1	3	3	7	1	1	1
637	32	1	2	1	1	4	3	2	0	0	0	0	1	0	0	0	1	0	1	1	2	1	2	1	1	1	1	1	1	1	1	1	1	1	1	1	2	20	2	4	2	8	1	1	1
638	44	1	2	1	1	2	1	2	0	0	0	0	1	0	1	0	1	0	1	1	2	1	2	1	1	1	1	1	1	1	1	1	1	1	1	1	1	19	2	4	2	8	1	1	1
639	35	2	1	1	1	1	1	1	0	0	0	0	0	1	0	0	0	0	1	2	2	1	1	3	3	1	1	1	2	1	1	1	1	1	1	4	3	28	5	4	2	11	1	2	1
640	53	2	1	1	2	0	1	1	0	0	0	0	1	0	1	1	1	1	1	3	5	4	4	5	4	4	3	3	1	1	1	1	5	3	3	5	5	57	5	3	1	9	2	2	1
641	50	1	1	1	1	3	1	1	0	0	0	0	0	0	0	0	0	0	1	1	2	5	1	3	4	1	3	3	1	1	1	1	1	1	1	5	1	35	5	3	1	9	1	2	1
642	56	2	1	1	2	0	1	1	0	0	0	0	0	0	0	0	0	0	1	2	3	1	5	5	1	1	1	3	4	1	1	1	1	1	3	3	5	40	2	2	2	6	1	1	1
643	62	2	3	2	2	0	1	1	0	0	0	0	1	0	0	1	1	1	1	3	4	4	5	5	5	1	4	3	3	2	1	1	3	3	3	3	3	53	3	3	2	8	2	1	2
644	64	1	2	1	1	1	1	1	0	1	0	0	0	0	0	0	0	0	1	2	4	3	4	4	4	1	1	1	1	1	1	1	3	3	3	1	4	40	4	3	4	11	1	2	2
645	55	2	1	2	2	0	1	1	0	0	0	0	1	1	0	0	0	0	1	3	5	4	4	3	4	3	1	3	2	2	2	2	3	3	2	3	4	50	4	2	5	11	2	2	1
646	31	2	1	2	1	4	2	1	0	0	0	0	0	0	0	0	0	0	1	3	3	1	5	5	1	5	5	3	3	1	1	1	4	4	4	4	5	55	5	2	5	12	2	3	1
647	28	2	1	2	1	4	2	1	0	0	0	0	0	0	0	0	0	0	1	2	3	1	3	3	1	1	1	1	1	1	1	1	1	1	1	1	3	25	4	2	5	11	1	2	1
648	57	2	2	2	1	1	1	1	0	0	0	0	1	0	0	0	0	0	1	2	3	3	3	4	3	3	2	1	3	1	1	1	3	3	3	3	5	45	3	2	5	10	1	2	1
649	65	1	1	1	1	1	1	1	0	0	0	0	1	0	0	0	0	0	1	2	3	1	2	3	1	1	3	3	1	1	1	1	1	1	1	4	4	32	3	3	3	9	1	2	2
650	65	2	1	2	2	0	1	1	0	0	0	0	1	0	0	1	1	1	1	2	5	5	5	5	5	4	1	1	1	1	1	1	3	3	3	5	5	54	2	4	4	10	2	2	2
651	45	2	1	1	1	1	1	1	0	0	0	0	0	0	0	0	0	0	1	3	3	3	3	5	3	3	4	3	5	3	4	4	5	5	4	4	5	66	2	2	5	9	2	2	1
652	24	2	1	1	1	2	1	1	0	0	0	0	0	1	0	0	0	0	1	3	3	5	5	5	5	5	5	1	4	4	3	4	4	4	4	4	4	69	3	3	4	10	2	2	1
653	57	2	1	1	1	1	1	1	1	1	0	0	0	0	0	0	1	1	1	3	5	4	4	5	4	3	4	4	4	4	4	5	4	3	4	4	5	70	3	2	4	9	2	2	1
654	60	2	1	1	1	1	1	1	0	1	0	0	0	0	0	0	0	0	1	2	3	4	4	5	5	4	4	3	3	3	3	3	3	3	3	3	4	60	5	2	4	11	2	2	2
655	45	2	1	1	1	1	1	1	0	0	0	0	0	0	0	1	1	1	1	3	5	5	5	5	5	5	4	5	5	5	4	3	5	4	3	4	4	76	3	3	4	10	2	2	1
656	57	2	1	1	1	1	1	1	0	0	0	0	0	0	0	0	0	0	1	3	5	3	5	5	5	5	4	4	4	3	4	4	5	4	3	4	5	72	4	2	4	10	2	2	1
657	62	2	1	1	1	1	1	1	0	0	0	0	0	0	0	0	0	0	1	2	4	1	4	4	4	4	4	1	3	3	3	3	1	3	3	4	4	53	1	3	4	8	2	1	2
658	65	2	1	1	1	1	1	1	0	0	0	0	1	0	0	0	0	0	1	2	3	4	5	5	4	4	4	3	3	3	3	3	3	3	3	4	5	62	4	2	4	10	2	2	2
659	65	2	1	1	1	1	1	1	0	1	0	0	0	0	0	1	1	1	1	2	5	5	5	5	5	4	4	4	5	5	3	3	4	5	4	5	5	76	4	2	4	10	2	2	2
660	33	2	1	1	1	2	1	1	0	0	0	0	0	0	0	0	0	0	1	2	3	3	3	4	4	1	5	3	3	4	5	4	1	4	4	4	5	60	4	2	5	11	2	2	1
661	45	2	1	2	1	1	1	1	0	0	0	0	0	0	0	0	0	0	1	3	3	1	1	2	3	1	1	1	1	1	3	3	3	4	3	2	1	34	4	2	5	11	1	2	1
662	49	2	1	1	1	1	1	1	0	0	0	0	0	0	0	0	0	0	1	3	5	4	5	5	5	4	4	3	4	4	4	4	5	5	4	5	5	75	3	2	4	9	2	2	1
663	28	2	1	1	1	3	1	1	0	0	0	0	0	0	0	0	0	0	1	3	3	1	4	4	4	1	4	1	3	1	1	1	1	1	3	3	5	41	4	2	4	10	1	2	1
664	35	2	1	1	1	1	1	1	0	0	0	0	0	0	0	0	0	0	1	2	3	4	4	5	5	4	4	4	4	3	3	3	1	5	4	4	5	65	4	2	5	11	2	2	1
665	50	2	1	1	1	1	1	1	0	0	0	0	0	0	0	1	1	1	1	2	3	4	5	5	3	4	4	3	3	3	3	3	5	4	4	3	5	64	4	2	5	11	2	2	1
666	65	1	1	3	1	1	1	1	0	0	0	0	0	0	0	0	0	0	1	3	4	1	4	4	3	3	3	3	3	3	3	3	3	4	4	5	4	57	4	5	1	10	2	2	2
667	47	2	1	1	1	1	1	1	0	0	0	0	0	0	0	0	0	1	1	1	3	1	4	5	1	3	1	1	1	2	1	3	1	3	1	3	5	39	4	3	4	11	1	2	1
668	50	2	1	1	1	1	1	1	0	0	0	0	0	0	0	0	0	0	1	3	3	1	3	4	4	1	1	4	4	3	4	4	1	1	1	1	5	45	4	2	5	11	1	2	1
669	52	2	1	1	1	1	1	1	0	0	0	0	0	0	0	1	1	1	1	2	3	1	5	5	5	1	5	4	5	4	3	4	1	4	4	1	5	60	4	2	5	11	2	2	1
670	47	2	1	1	1	1	1	1	0	0	0	0	0	0	0	0	0	0	1	1	4	1	4	4	4	1	1	1	1	1	3	3	1	1	3	1	1	35	4	3	4	11	1	2	1
671	65	2	1	1	2	0	1	1	0	0	0	0	0	0	0	0	0	0	1	2	4	3	5	5	5	4	4	4	3	5	4	5	4	4	4	3	5	71	3	3	4	10	2	2	2
672	65	2	1	3	1	1	1	1	0	0	0	0	0	0	0	0	0	0	1	3	4	4	4	4	4	4	4	3	3	3	3	3	4	3	3	3	3	59	3	3	4	10	2	2	2
673	50	2	1	1	1	1	1	1	0	0	0	0	1	0	0	1	1	1	1	3	5	4	4	5	5	4	5	3	3	2	2	3	3	3	3	4	5	63	4	3	3	10	2	2	1
674	26	2	1	1	1	3	1	1	0	0	0	0	0	0	0	0	0	0	1	3	4	1	3	4	3	3	3	1	3	3	3	1	1	3	4	4	5	49	3	3	4	10	1	2	1
675	40	2	1	1	1	1	1	1	0	0	0	0	1	0	0	0	0	0	1	3	4	1	4	5	5	5	4	3	3	1	3	1	3	3	3	5	5	58	4	2	5	11	2	2	1
676	32	1	1	3	1	1	1	1	0	0	0	0	0	0	0	0	0	0	1	1	3	1	5	5	1	1	5	3	1	1	1	1	1	3	1	1	5	39	4	2	5	11	1	2	1
677	60	2	1	1	2	0	1	1	1	1	0	0	1	0	0	1	1	1	1	3	5	5	5	5	5	2	4	3	5	3	3	3	4	4	4	5	5	70	4	3	5	12	2	3	2
678	50	2	1	3	1	1	1	1	0	0	0	0	0	0	0	0	0	0	1	1	4	3	4	4	4	1	4	1	1	1	1	1	1	1	2	3	5	41	4	2	4	10	1	2	1
679	35	2	1	1	1	1	1	1	0	0	0	0	1	0	0	0	0	0	1	2	4	1	4	5	5	4	4	1	2	2	2	2	1	3	3	4	5	52	4	4	5	13	2	3	1
680	24	2	1	1	1	2	1	1	1	1	0	0	1	0	0	1	1	1	1	3	3	3	4	4	1	4	4	1	3	1	3	2	1	3	1	4	5	47	3	3	3	9	1	2	1
681	57	1	1	1	1	1	1	1	0	0	0	0	0	0	0	0	0	0	1	2	3	4	4	4	4	4	4	3	3	1	3	1	1	3	3	3	3	51	4	2	4	10	2	2	1
682	57	1	1	1	1	1	1	1	0	0	0	0	1	0	0	1	1	1	1	3	3	1	1	4	4	4	1	1	1	1	1	3	1	1	3	3	4	37	4	2	4	10	1	2	1
683	22	2	1	2	1	3	2	1	0	0	0	0	0	0	0	0	0	0	1	3	1	3	4	4	1	1	4	1	3	4	4	4	1	1	1	4	5	46	4	2	5	11	1	2	1
684	28	2	1	1	1	2	1	1	0	0	0	0	0	0	0	1	1	1	1	1	5	5	5	4	4	4	4	1	1	1	1	1	2	2	2	5	1	48	5	2	5	12	1	3	1
685	55	1	1	2	1	2	1	1	0	0	0	0	1	0	0	1	1	1	1	2	2	2	4	4	1	3	1	1	1	1	1	1	1	2	1	4	1	31	2	4	4	10	1	2	1
686	34	2	3	2	1	3	1	1	0	0	0	0	0	0	0	0	1	0	1	1	3	3	4	4	1	4	4	1	1	1	1	1	2	1	1	4	1	37	5	4	4	13	1	3	1
687	38	2	2	2	2	0	1	1	0	0	0	0	0	0	0	1	1	1	1	3	4	4	4	4	4	5	4	1	1	1	1	1	2	2	2	5	1	46	4	4	4	12	1	3	1
688	36	2	1	2	2	0	1	1	0	0	0	0	0	0	0	1	0	0	1	1	3	3	2	3	1	4	4	4	1	4	3	1	1	1	1	5	1	42	5	5	2	12	1	3	1
689	27	2	1	1	1	2	1	1	0	0	0	0	0	0	0	0	0	0	1	2	3	1	3	4	1	1	3	3	3	1	3	1	1	3	1	1	1	34	4	3	5	12	1	3	1
690	33	2	1	2	1	3	2	1	0	0	0	0	1	0	0	1	1	0	1	1	3	3	4	4	1	1	3	1	1	1	1	1	1	1	1	4	1	32	4	2	5	11	1	2	1
691	60	2	1	2	2	0	1	2	0	0	0	0	0	1	0	0	0	0	1	3	3	1	1	1	1	1	1	1	1	1	1	1	1	1	1	1	1	19	4	2	5	11	1	2	2
692	35	2	1	1	1	3	1	1	0	0	0	0	1	0	0	0	1	0	1	1	4	4	4	5	3	3	1	1	1	1	3	1	4	4	4	4	4	51	4	5	5	14	2	3	1
693	57	2	1	1	2	0	1	1	0	0	0	0	0	0	0	0	0	0	1	3	5	1	1	3	1	3	1	1	1	3	1	1	1	1	1	1	1	27	4	2	5	11	1	2	1
694	33	2	1	1	1	3	1	1	0	0	0	0	0	0	0	0	0	0	1	1	3	1	5	4	1	5	1	1	1	1	1	1	1	1	1	5	1	34	4	4	5	13	1	3	1
695	28	2	1	1	1	3	1	1	0	0	0	0	1	0	0	1	1	0	1	1	3	1	3	4	1	5	5	3	1	4	3	1	1	1	1	5	1	43	2	4	2	8	1	1	1
696	55	2	1	1	1	1	1	1	0	1	0	0	1	0	0	1	1	1	1	2	5	3	1	3	1	1	1	1	1	1	1	1	1	1	2	5	1	30	4	2	5	11	1	2	1
697	60	1	1	1	1	2	2	1	0	0	0	0	1	0	0	1	1	1	1	3	4	5	3	4	1	4	4	1	1	1	1	1	1	1	1	5	1	39	2	4	5	11	1	2	2
698	38	1	1	1	1	1	1	2	0	0	0	0	0	0	0	1	1	0	1	2	5	2	5	5	3	5	3	1	2	2	2	1	3	3	1	4	1	48	4	4	3	11	1	2	1
699	61	1	1	1	2	0	1	1	0	0	0	0	1	0	0	1	1	1	1	3	5	5	5	5	5	5	5	1	3	2	2	1	2	3	2	1	1	53	3	2	2	7	2	1	2
700	40	1	1	1	1	3	2	1	0	0	0	0	0	0	0	1	1	1	1	2	4	3	4	4	4	4	5	2	1	1	2	2	3	3	3	5	1	51	3	3	3	9	2	2	1
701	30	2	1	1	1	3	1	1	0	0	0	0	0	0	0	1	1	0	1	1	5	5	5	5	5	5	5	1	1	1	1	1	2	2	1	5	1	51	5	4	5	14	2	3	1
702	50	2	1	1	2	0	1	1	0	0	0	0	1	0	0	1	1	1	1	2	4	4	5	5	5	5	5	1	1	1	1	1	2	2	2	5	1	50	4	4	3	11	2	2	1
703	60	1	1	1	2	0	1	1	0	0	0	0	1	0	0	1	1	1	1	2	5	5	4	4	4	4	4	1	1	1	1	2	2	2	2	2	5	49	3	3	2	8	1	1	2
704	56	1	1	1	2	0	1	1	0	0	0	0	0	0	0	1	1	1	1	2	5	4	5	5	3	4	3	3	1	1	1	1	2	2	2	5	2	49	4	4	5	13	1	3	1
705	55	1	1	1	2	0	1	1	0	0	0	0	0	0	0	1	1	1	1	2	5	4	5	5	4	4	4	1	1	1	1	1	1	2	2	5	1	47	3	2	3	8	1	1	1
706	38	1	1	1	1	3	1	1	0	0	0	0	1	0	0	1	1	1	1	2	5	1	4	5	4	4	4	1	1	1	1	2	2	1	1	5	2	44	3	3	5	11	1	2	1
707	25	2	1	1	1	3	1	1	0	0	0	0	0	0	0	1	1	0	0	0	5	5	5	5	5	4	4	1	1	1	1	1	2	2	1	5	1	49	3	4	3	10	1	2	1
708	55	2	1	3	1	1	1	1	0	0	0	0	0	0	0	1	1	0	1	2	3	1	3	3	1	1	1	1	1	3	1	3	1	2	3	3	3	34	4	2	4	10	1	2	1
709	30	2	1	2	1	1	1	1	0	0	0	0	0	0	0	0	0	0	1	2	1	1	1	1	1	1	1	1	1	1	1	1	1	1	1	1	1	17	4	2	5	11	1	2	1
710	29	2	1	1	1	3	2	1	0	0	0	0	0	0	0	0	0	0	1	2	4	3	4	4	4	3	3	3	3	3	3	3	4	1	4	5	4	58	4	2	5	11	2	2	1
711	23	2	1	1	1	3	2	1	0	0	0	0	0	0	0	0	0	0	1	3	3	1	3	4	1	1	3	3	1	3	1	1	1	1	1	3	1	32	4	2	5	11	1	2	1
712	61	2	1	1	1	1	1	1	0	0	0	0	0	0	0	0	0	0	1	2	2	2	4	4	4	3	4	3	4	3	4	4	4	4	4	4	4	61	3	3	4	10	2	2	2
713	21	2	1	1	1	3	2	1	0	0	0	0	0	0	0	0	0	0	1	2	1	3	3	3	4	3	4	1	4	4	4	4	1	4	1	1	4	49	5	2	5	12	1	3	1
714	39	2	1	1	1	1	1	1	0	0	0	0	0	0	0	0	0	0	1	2	3	1	3	4	4	4	4	3	1	1	1	3	3	3	4	4	5	51	5	2	5	12	2	3	1
715	59	1	1	1	1	3	1	1	0	0	0	0	0	0	0	0	1	1	1	2	1	1	3	3	1	1	1	3	1	1	1	1	1	1	1	1	1	23	2	3	5	10	1	2	1
716	49	2	1	1	1	1	1	1	0	0	0	0	1	0	0	1	1	0	0	0	3	1	3	3	1	1	3	1	2	1	1	1	1	1	1	1	4	29	5	2	5	12	1	3	1
717	27	2	1	1	1	1	1	1	0	0	0	0	0	0	0	0	1	0	1	3	3	3	3	3	1	4	4	4	4	4	1	4	1	1	1	1	4	46	4	3	5	12	1	3	1
718	21	2	1	1	1	3	2	2	0	0	0	0	0	0	0	0	0	0	1	3	3	1	3	3	1	1	1	1	1	1	1	3	1	1	1	1	1	25	4	2	5	11	1	2	1
719	35	2	1	2	1	1	1	1	0	0	0	0	0	0	0	0	0	0	1	3	3	1	3	1	1	1	1	1	3	3	3	3	3	3	3	3	3	39	3	2	5	10	1	2	1
720	51	2	1	2	1	3	1	1	0	0	0	0	0	0	0	0	0	0	1	3	1	1	3	3	1	1	1	1	1	1	1	1	1	1	1	1	1	21	2	2	4	8	1	1	1
721	30	2	1	1	1	3	2	2	0	0	0	0	1	0	0	0	1	1	0	0	4	4	4	5	3	4	1	1	2	2	2	1	2	3	2	4	1	45	5	2	5	12	1	3	1
722	27	2	1	1	1	3	2	2	0	0	0	0	0	0	0	1	1	1	1	2	5	5	4	5	4	4	4	1	2	1	1	1	1	3	2	4	1	48	5	3	3	11	1	2	1
723	30	1	1	1	1	2	1	1	0	0	0	0	1	0	0	1	1	1	0	0	4	3	3	3	3	3	3	1	2	1	1	2	1	2	3	4	1	40	3	3	2	8	1	1	1
724	58	1	2	1	2	0	1	1	0	0	0	0	1	0	0	1	0	1	1	2	3	3	3	2	3	2	3	2	1	1	2	2	2	1	2	2	2	36	4	4	5	13	1	3	1
725	64	1	3	1	2	0	1	1	0	0	0	0	0	0	0	1	1	1	1	2	3	2	3	2	3	3	3	1	1	2	2	1	2	2	2	5	1	38	5	3	5	13	1	3	2
726	29	2	1	1	1	2	1	1	0	0	0	0	0	0	0	0	0	0	1	3	3	1	3	3	1	1	1	1	1	1	1	1	1	1	3	3	1	27	5	2	5	12	1	3	1
727	65	1	1	1	1	2	1	1	0	0	0	0	0	0	0	0	0	0	1	3	1	1	4	4	1	1	4	4	1	1	1	1	1	1	1	1	1	29	4	2	3	9	1	2	2
728	55	2	1	1	1	1	1	1	0	0	0	0	0	0	0	1	0	0	1	2	3	1	4	4	1	1	3	1	1	1	1	1	1	1	1	1	3	29	5	2	5	12	1	3	1
729	31	2	1	1	1	4	1	1	0	0	0	0	1	0	0	1	1	0	1	3	4	1	4	4	4	3	1	3	3	1	4	4	1	1	3	1	4	46	3	3	4	10	1	2	1
730	65	2	1	1	1	1	1	1	0	0	0	0	0	0	0	1	0	0	1	3	4	1	3	4	4	1	4	4	4	1	4	1	1	1	1	1	4	43	5	2	4	11	1	2	2
731	65	1	1	1	1	3	1	1	0	0	0	0	1	0	0	0	0	0	1	3	4	1	1	4	4	1	4	4	4	1	4	1	1	1	1	1	1	38	5	2	4	11	1	2	2
732	53	2	1	1	1	1	1	1	0	1	0	0	1	0	0	0	1	0	1	3	4	3	4	4	1	1	3	3	4	1	4	4	1	1	4	4	5	51	2	2	5	9	2	2	1
733	56	2	1	1	2	0	1	1	0	0	0	0	0	0	0	0	0	0	1	2	4	1	4	4	4	1	1	1	3	3	1	1	1	1	1	1	3	35	3	4	4	11	1	2	1
734	45	2	3	3	1	1	1	1	0	0	0	0	0	0	0	0	0	0	1	3	3	1	1	3	1	1	1	1	1	1	1	1	1	1	1	1	1	21	5	2	5	12	1	3	1
735	54	1	1	2	1	2	1	1	0	0	0	0	0	0	0	0	0	0	1	1	1	1	1	1	1	1	1	1	1	1	1	1	1	1	1	1	1	17	4	2	5	11	1	2	1
736	47	1	1	1	1	1	1	1	0	1	0	0	0	0	0	0	0	0	1	2	4	3	4	4	4	4	4	1	1	3	3	3	3	1	1	3	4	50	2	2	4	8	2	1	1
737	32	2	3	3	1	2	1	1	0	0	0	0	0	0	0	0	0	0	1	3	3	1	3	1	1	1	3	1	3	3	1	3	1	3	1	3	1	33	4	3	5	12	1	3	1
738	40	1	1	2	1	2	1	1	0	0	0	0	0	0	0	0	1	0	1	2	4	4	4	1	1	1	1	1	1	1	1	1	1	1	1	1	1	26	4	2	5	11	1	2	1
739	50	1	1	3	1	1	1	1	0	0	0	0	0	0	0	0	0	0	1	2	1	1	1	1	1	1	1	1	1	1	1	1	1	1	1	1	1	17	4	2	5	11	1	2	1
740	38	2	1	1	1	2	1	1	0	0	0	0	0	0	0	0	1	1	1	2	1	1	1	1	1	1	1	1	1	1	1	1	1	1	1	1	1	17	4	2	3	9	1	2	1
741	45	2	1	1	1	3	1	1	0	0	0	0	0	0	0	0	0	0	1	2	3	3	4	4	1	1	1	1	1	3	1	1	1	3	1	1	1	31	2	3	3	8	1	1	1
742	65	2	1	1	2	0	1	1	0	1	0	0	0	0	0	0	0	0	1	3	4	3	3	3	3	3	3	1	4	4	4	3	4	1	4	1	4	52	3	3	4	10	2	2	2
743	24	2	1	1	1	1	1	1	0	0	0	0	0	0	0	0	0	0	1	2	3	1	3	4	4	4	4	3	1	3	3	3	1	3	3	3	3	49	4	4	4	12	1	3	1
744	60	2	1	2	2	0	1	1	1	0	0	0	0	0	0	0	1	0	1	2	3	3	4	4	4	4	4	4	4	4	1	4	1	3	3	4	4	58	4	3	5	12	2	3	2
745	59	2	1	2	2	0	1	1	0	0	0	0	0	0	0	0	0	0	1	3	5	4	4	4	1	1	3	1	1	1	1	3	1	1	2	4	5	42	2	4	1	7	1	1	1
746	51	2	1	2	1	1	1	1	0	0	0	0	0	0	0	0	0	0	1	2	1	1	3	4	1	1	1	1	1	1	1	1	1	1	4	4	1	28	4	3	4	11	1	2	1
747	24	2	2	2	1	4	2	2	0	0	0	0	0	0	0	0	0	0	1	2	1	1	1	3	3	1	1	1	1	1	1	1	1	1	1	1	1	21	4	3	5	12	1	3	1
748	59	2	1	2	1	1	1	1	0	0	0	0	0	0	0	0	0	0	1	2	4	3	3	4	4	4	4	4	4	4	4	4	4	4	4	4	4	66	2	3	1	6	2	1	1
749	64	2	1	2	2	0	1	1	0	0	0	0	0	0	0	0	0	0	1	3	4	4	4	4	4	4	4	4	4	4	4	4	1	4	3	3	4	63	2	5	4	11	2	2	2
750	29	2	1	2	1	2	1	1	0	0	0	0	0	0	0	0	0	0	1	3	4	4	4	4	1	3	3	1	3	3	3	3	3	3	3	1	5	51	4	3	4	11	2	2	1
751	24	2	1	2	1	2	1	1	0	0	0	0	0	0	0	0	1	0	1	3	4	4	4	4	1	4	4	1	4	1	4	4	1	1	1	1	1	44	4	3	4	11	1	2	1
752	37	2	1	2	1	1	1	1	0	0	0	0	0	0	0	0	0	0	1	3	3	3	3	3	1	1	3	3	1	1	3	3	3	1	1	1	1	35	4	3	2	9	1	2	1
753	24	2	1	2	1	2	1	1	0	0	0	0	0	0	0	0	0	0	1	2	3	1	3	3	3	3	3	3	1	1	3	3	3	1	1	3	5	43	4	3	4	11	1	2	1
754	60	2	1	3	2	0	1	1	0	0	0	0	0	0	0	0	0	0	1	2	3	3	4	3	1	1	1	1	3	3	3	3	3	1	1	1	1	36	3	3	4	10	1	2	2
755	29	2	1	2	1	2	1	1	0	0	0	0	1	1	1	0	0	1	1	3	1	1	3	3	3	3	1	1	1	1	1	1	1	1	1	1	1	25	4	3	4	11	1	2	1
756	62	2	1	2	2	0	1	1	0	0	0	0	0	0	0	0	0	0	1	3	4	3	4	3	4	3	3	4	4	4	4	5	4	3	3	3	4	62	4	3	4	11	2	2	2
757	43	2	1	2	2	0	1	1	0	0	0	0	1	1	1	0	1	0	1	3	2	3	4	4	3	4	2	3	3	3	3	3	3	3	3	3	3	52	4	4	2	10	2	2	1
758	29	2	1	2	1	3	2	1	0	0	0	0	0	0	0	1	1	1	1	2	1	1	3	1	1	1	1	1	1	1	1	1	1	1	1	1	1	19	4	2	4	10	1	2	1
759	61	2	1	2	2	0	1	1	0	0	0	0	0	0	0	1	1	0	1	3	4	3	4	4	4	3	5	4	3	3	3	4	4	5	4	3	4	64	4	3	4	11	2	2	2
760	37	2	1	2	1	2	1	1	0	0	0	0	0	0	0	0	1	0	1	2	3	3	3	3	3	4	4	4	4	4	4	4	4	3	1	4	4	59	4	2	5	11	2	2	1
761	48	2	1	2	1	1	1	1	0	0	0	0	0	0	0	0	1	0	1	2	3	3	3	4	1	1	4	1	3	1	1	1	1	3	1	1	4	36	4	3	4	11	1	2	1
762	56	2	1	2	1	1	1	1	0	0	0	0	1	0	0	0	1	0	1	2	4	3	4	4	3	3	3	3	4	1	4	4	3	3	3	3	4	56	3	4	3	10	2	2	1
763	51	2	1	2	1	1	1	1	0	0	0	0	0	0	0	0	0	0	1	3	3	3	3	3	3	1	1	1	1	1	1	1	1	1	1	1	5	31	4	2	5	11	1	2	1
764	60	1	1	1	1	3	1	1	0	1	0	0	0	0	0	0	1	0	1	2	3	3	3	3	1	1	3	1	1	1	1	1	1	1	3	3	4	34	4	4	4	12	1	3	2
765	62	1	1	1	1	3	1	1	0	0	0	0	0	0	0	1	1	0	1	3	3	1	3	3	1	1	3	3	3	1	3	3	1	3	1	3	3	39	3	3	4	10	1	2	2
766	65	1	1	1	2	0	1	1	1	0	0	0	0	0	0	0	0	0	1	2	3	3	3	4	3	3	3	1	3	3	3	3	1	3	3	3	3	48	5	2	5	12	1	3	2
767	55	2	1	3	1	1	1	1	0	0	0	0	0	0	0	0	1	0	1	3	4	4	4	4	4	4	4	1	4	3	3	3	1	1	1	3	3	51	5	4	4	13	2	3	1
768	65	1	1	3	1	1	1	1	0	0	0	0	1	0	0	0	1	0	1	3	3	1	3	3	1	1	1	1	1	1	1	1	1	1	1	1	1	23	3	3	3	9	1	2	2
769	65	1	1	3	2	0	1	1	0	0	0	0	0	0	0	0	0	0	1	3	3	1	1	1	1	1	1	1	1	1	1	1	1	1	1	1	1	19	4	2	5	11	1	2	2
770	65	1	1	1	1	1	1	1	0	0	0	0	0	0	0	0	1	0	1	2	4	3	4	4	3	1	4	1	3	3	3	3	1	1	1	1	5	45	3	4	3	10	1	2	2
771	45	1	1	1	1	3	1	1	0	0	0	0	0	0	0	0	0	0	1	3	3	1	1	1	1	1	1	1	1	1	1	1	1	1	1	1	4	22	4	4	3	11	1	2	1
772	45	1	1	1	1	1	1	1	0	0	0	0	0	0	0	0	0	0	1	2	3	3	3	3	1	1	3	1	4	3	3	3	1	3	3	3	4	45	4	3	4	11	1	2	1
773	64	1	1	1	1	1	1	1	0	0	0	0	0	0	0	1	1	0	1	2	3	1	3	3	1	1	3	1	1	1	1	3	1	3	3	3	3	35	5	2	5	12	1	3	2
774	40	1	1	1	1	1	1	1	0	0	0	0	1	0	0	0	0	0	1	3	1	1	1	1	1	1	1	1	1	1	1	1	1	1	1	1	1	17	4	3	4	11	1	2	1
775	38	1	1	1	1	1	1	1	0	0	0	0	0	0	0	1	1	0	1	2	3	1	3	3	1	1	4	1	3	3	4	4	1	4	3	1	3	43	3	4	4	11	1	2	1
776	52	1	1	1	2	0	1	1	0	0	0	0	0	0	0	0	1	0	1	2	3	3	3	3	3	3	3	1	3	3	3	3	1	1	1	1	1	39	4	3	4	11	1	2	1
777	42	1	1	3	1	1	1	1	0	0	0	0	1	0	0	1	1	0	1	2	3	1	3	3	1	1	3	1	4	4	4	4	3	4	3	1	4	47	4	3	4	11	1	2	1
778	38	1	1	3	1	3	1	1	0	0	0	0	0	0	0	0	0	0	1	3	1	1	1	1	1	1	1	1	1	1	1	1	1	1	1	1	4	20	4	2	4	10	1	2	1
779	41	1	1	1	1	2	1	1	0	1	0	0	0	0	0	1	1	0	1	2	3	3	4	4	3	4	4	1	3	3	4	4	3	4	3	4	4	58	4	3	5	12	2	3	1
780	56	1	1	1	1	2	1	1	0	0	0	0	1	0	0	1	1	0	1	3	4	3	4	5	4	4	4	4	4	3	3	3	3	3	3	1	4	59	4	3	4	11	2	2	1
781	31	1	1	1	1	2	1	2	0	0	0	0	0	0	0	0	0	0	1	2	1	1	4	4	1	1	4	1	3	1	3	3	1	1	1	1	1	32	3	4	4	11	1	2	1
782	62	2	1	1	2	0	1	1	0	0	0	0	0	0	0	0	0	0	1	3	4	4	5	5	4	3	4	1	4	4	4	4	3	4	3	4	4	64	4	3	5	12	2	3	2
783	38	1	1	1	1	3	2	1	0	0	0	0	0	0	0	1	1	0	1	3	1	3	4	3	2	3	4	3	4	1	1	1	1	1	1	1	1	35	4	3	5	12	1	3	1
784	40	2	1	1	1	3	2	1	0	0	0	0	0	0	0	1	1	0	1	2	4	4	4	4	1	1	1	1	1	1	1	1	1	3	1	1	4	34	5	2	5	12	1	3	1
785	65	1	1	3	1	2	1	1	0	0	0	0	0	0	0	0	0	0	1	2	4	3	4	4	1	3	3	3	3	1	3	1	3	1	1	3	4	45	3	4	4	11	1	2	2
786	55	2	1	3	1	1	1	1	0	0	0	0	0	0	0	0	0	0	1	3	3	4	4	5	4	4	4	3	3	3	3	3	4	4	3	3	4	61	3	4	5	12	2	3	1
787	37	2	1	3	1	3	2	1	0	0	0	0	0	0	0	1	1	0	1	3	4	1	1	4	1	1	1	1	1	1	1	4	1	1	1	1	4	29	5	2	4	11	1	2	1
788	55	2	1	1	1	1	1	1	0	0	0	0	0	0	0	0	0	0	1	3	4	4	4	4	4	4	3	3	1	3	1	4	1	1	1	1	1	44	4	5	4	13	1	3	1
789	32	2	1	3	1	2	1	1	0	1	0	0	1	0	0	1	1	1	1	3	4	5	5	5	4	4	3	3	4	3	3	3	3	3	3	4	4	63	4	4	5	13	2	3	1
790	28	1	1	3	1	3	2	1	0	0	0	0	0	0	0	1	1	1	0	0	4	4	4	4	3	1	1	1	1	1	1	1	1	3	3	3	3	39	3	4	4	11	1	2	1
791	31	2	1	1	1	3	2	1	0	1	0	0	0	0	0	0	0	0	1	2	3	3	3	4	4	3	3	3	1	1	1	1	1	1	1	1	1	35	4	2	5	11	1	2	1
792	37	2	1	1	1	2	1	1	0	0	0	0	0	0	0	0	0	0	1	3	5	3	3	3	3	1	1	1	1	1	1	1	1	1	3	1	4	34	4	4	4	12	1	3	1
793	52	1	2	1	1	2	1	1	0	0	0	0	0	0	0	0	0	0	1	3	5	5	5	5	1	1	1	1	1	1	1	1	1	1	3	3	3	39	5	3	4	12	1	3	1
794	61	2	1	1	1	1	1	2	0	0	0	0	0	0	0	0	0	1	0	0	5	3	3	3	4	1	1	1	1	1	1	1	1	1	3	1	4	35	2	4	3	9	1	2	2
795	61	1	1	1	2	0	1	1	0	0	0	0	0	0	0	0	0	0	1	1	1	1	1	1	1	1	1	1	1	1	1	1	1	1	1	1	1	17	5	2	4	11	1	2	2
796	53	2	1	1	2	0	1	1	0	0	0	0	0	0	0	1	1	1	1	3	4	4	4	4	4	2	2	2	2	1	1	1	1	1	1	1	1	36	4	3	5	12	1	3	1
797	65	1	1	1	2	0	1	1	0	0	0	0	0	0	0	0	0	0	1	3	3	3	5	5	3	3	3	3	3	3	3	3	1	1	1	1	1	45	5	4	5	14	1	3	2
798	40	2	1	1	1	2	1	1	0	0	0	0	0	0	0	0	1	1	1	2	1	1	4	4	1	1	1	1	1	1	1	1	1	1	1	4	4	29	4	4	5	13	1	3	1
799	29	2	1	1	1	2	1	1	0	0	0	0	0	0	0	0	0	0	1	2	4	4	3	1	1	1	1	1	3	3	3	3	1	1	1	1	1	33	4	5	4	13	1	3	1
800	35	1	1	1	1	2	1	1	0	1	0	0	0	0	0	1	1	0	1	2	3	3	3	3	4	3	1	1	1	1	3	3	1	1	3	4	4	42	4	3	4	11	1	2	1
801	38	2	1	1	1	1	1	1	0	0	0	0	0	0	0	0	0	0	1	2	3	2	3	3	3	3	3	1	1	1	1	1	1	1	3	3	3	36	4	4	3	11	1	2	1
802	32	1	1	1	1	4	2	1	0	0	0	0	0	0	0	1	1	0	1	3	1	1	2	1	2	1	1	1	2	3	3	1	1	1	1	1	2	25	3	4	4	11	1	2	1
803	30	2	1	1	1	3	2	2	0	0	0	0	0	1	1	0	1	0	1	2	1	1	2	2	1	3	3	1	2	2	1	1	2	1	1	2	2	28	4	3	5	12	1	3	1
804	28	2	1	3	1	1	1	1	0	1	0	0	0	0	0	1	1	0	1	1	3	4	3	4	3	1	1	1	1	1	1	1	1	1	1	4	4	35	4	5	5	14	1	3	1
805	50	2	1	1	2	0	1	1	0	0	0	0	0	0	0	0	0	0	0	0	3	1	1	1	1	1	1	1	1	1	1	1	1	1	1	1	1	19	4	3	5	12	1	3	1
806	36	2	1	1	1	2	1	1	0	0	0	0	0	0	0	0	0	0	0	0	3	1	1	3	1	2	1	1	1	1	1	1	1	1	1	1	1	22	4	2	5	11	1	2	1
807	28	2	1	1	1	4	2	1	0	0	0	0	0	0	0	0	0	0	1	2	3	1	3	3	1	1	1	1	1	1	1	1	1	1	1	1	1	23	5	2	5	12	1	3	1
808	48	1	1	3	1	2	1	1	0	1	0	0	0	0	0	0	0	0	1	2	4	4	4	4	4	1	1	2	2	2	3	3	1	3	3	3	3	47	4	2	5	11	1	2	1
809	60	2	2	1	2	0	1	1	0	0	0	0	0	0	0	0	0	0	1	3	3	3	3	3	3	3	2	3	4	4	4	4	4	4	3	3	2	55	4	5	5	14	2	3	2
810	26	1	1	1	1	2	1	1	0	1	0	0	0	0	0	0	0	0	1	3	1	1	1	1	1	1	1	1	1	1	1	1	1	1	1	1	1	17	4	3	4	11	1	2	1
811	30	2	1	1	1	2	1	1	0	1	0	0	0	0	0	1	1	0	1	1	3	3	3	3	1	1	1	1	1	1	1	1	1	1	1	1	1	25	2	4	4	10	1	2	1
812	51	1	1	3	1	1	1	1	0	0	0	0	0	0	0	1	1	0	1	2	3	3	3	3	3	1	1	1	2	2	2	2	1	1	1	1	1	31	5	4	4	13	1	3	1
813	52	1	1	3	2	0	1	1	0	0	0	0	0	0	1	0	0	0	1	2	1	1	1	3	1	1	1	1	2	1	1	2	1	1	2	1	1	22	2	5	4	11	1	2	1
814	50	1	1	3	1	1	1	1	0	0	0	0	1	0	0	0	0	0	1	2	1	2	1	2	1	2	3	1	3	2	1	3	2	1	3	2	4	34	2	4	5	11	1	2	1
815	47	2	1	2	1	1	2	1	0	0	0	0	0	0	1	0	0	0	1	1	3	4	4	3	2	1	1	2	1	1	1	2	1	2	1	2	1	32	4	4	3	11	1	2	1
816	42	2	1	1	1	3	2	1	0	0	0	0	0	1	0	0	0	0	1	1	2	3	2	1	3	2	2	2	1	2	2	1	3	2	3	2	3	36	3	4	2	9	1	2	1
817	58	2	1	1	2	0	1	1	0	0	0	0	0	0	0	0	0	0	1	3	1	2	1	1	1	1	4	3	2	1	1	1	1	1	5	3	1	30	4	4	4	12	1	3	1
818	65	2	3	1	2	0	1	1	0	0	0	0	0	0	0	1	1	0	1	3	4	4	4	4	4	4	4	3	3	3	3	3	1	3	4	4	4	59	4	5	4	13	2	3	2
819	62	2	1	1	1	1	1	1	0	0	0	0	0	0	0	0	0	0	1	1	4	4	4	4	4	4	3	3	3	3	3	1	1	1	1	1	1	45	5	3	4	12	1	3	2
820	63	1	1	1	2	0	1	1	0	1	0	0	0	0	0	0	0	0	1	3	1	1	3	1	1	2	3	3	1	1	1	1	1	1	1	3	3	28	4	4	4	12	1	3	2
821	53	1	2	1	1	1	1	1	0	0	0	0	0	0	0	1	1	0	0	0	1	1	1	1	1	1	1	1	1	1	1	1	1	1	1	1	1	17	3	2	4	9	1	2	1
822	28	2	2	1	1	3	2	2	0	0	0	0	0	1	1	0	1	0	1	2	1	1	2	3	2	2	1	1	2	1	1	2	1	1	1	2	1	25	4	2	5	11	1	2	1
823	28	1	2	1	1	4	1	2	0	0	0	0	0	1	0	0	1	0	1	3	1	2	1	2	3	1	1	3	2	2	1	1	1	1	1	2	1	26	3	3	5	11	1	2	1
824	41	2	2	3	1	2	1	1	0	0	0	0	0	0	0	0	0	0	1	2	1	1	1	3	3	1	1	1	1	1	1	1	1	1	1	1	1	21	4	3	4	11	1	2	1
825	40	2	2	1	1	2	1	1	0	0	0	0	0	0	0	0	0	0	1	2	5	5	4	5	4	3	3	4	3	3	3	3	3	3	3	3	3	60	3	4	4	11	2	2	1
826	49	1	2	3	1	1	1	1	0	0	0	0	0	0	0	1	0	0	1	3	4	4	4	4	3	3	3	3	3	1	1	1	1	1	1	1	1	39	3	3	4	10	1	2	1
827	56	1	3	2	1	1	1	1	0	0	0	0	0	0	0	1	1	0	1	2	3	3	3	3	3	3	3	3	3	1	1	1	1	3	3	3	3	43	3	4	4	11	1	2	1
828	25	1	2	1	1	3	1	1	0	0	0	0	0	0	0	1	1	0	1	1	3	1	3	3	1	1	1	1	1	1	3	3	1	1	1	1	1	27	2	4	4	10	1	2	1
829	26	1	3	1	1	3	1	2	0	0	0	0	0	0	0	0	0	0	1	1	3	3	3	1	1	1	1	1	1	2	2	1	1	1	3	1	4	30	4	4	4	12	1	3	1
830	57	1	2	1	1	2	1	1	0	0	0	0	0	0	0	0	0	0	1	2	4	3	3	3	3	3	3	4	4	3	3	3	2	3	3	1	4	52	4	4	3	11	2	2	1
831	37	2	2	1	1	1	1	1	0	0	0	0	0	0	0	1	1	0	1	2	1	1	1	3	1	1	1	1	1	1	1	3	1	1	1	1	4	24	4	3	5	12	1	3	1
832	24	2	3	1	1	3	2	2	0	0	0	0	0	0	0	0	0	0	1	2	4	3	4	4	4	1	1	1	1	1	1	1	1	3	3	3	3	39	4	4	4	12	1	3	1
833	38	1	2	1	1	4	2	1	0	0	0	0	0	0	0	0	0	0	1	3	4	4	4	4	4	3	5	1	1	1	3	3	1	3	1	3	4	49	3	4	5	12	1	3	1
834	44	1	3	1	1	3	2	1	0	0	0	0	0	0	0	0	1	0	1	2	3	1	3	3	1	1	1	1	1	1	1	1	1	1	1	1	1	23	4	4	5	13	1	3	1
835	39	2	1	1	1	2	1	1	0	0	0	0	0	0	0	0	1	0	1	2	3	3	3	3	1	1	1	1	1	1	1	1	1	1	1	3	3	29	5	4	4	13	1	3	1
836	52	2	3	3	1	1	1	1	0	0	0	0	0	0	0	0	0	0	1	1	5	1	3	3	2	1	3	1	1	3	3	3	1	1	1	1	2	35	3	3	4	10	1	2	1
837	33	1	2	1	1	2	1	1	0	0	0	0	1	0	0	0	1	0	1	3	5	5	5	5	4	1	3	3	3	3	3	3	1	3	3	4	5	59	4	3	4	11	2	2	1
838	30	2	1	3	1	1	1	1	0	0	0	0	0	0	0	0	0	0	1	2	5	1	1	1	1	1	3	1	1	1	1	1	1	1	1	3	5	29	4	3	4	11	1	2	1
839	31	2	3	3	1	1	1	1	0	0	0	0	0	0	0	1	1	0	1	1	2	1	3	3	3	1	1	1	1	1	3	3	1	1	3	1	1	30	4	4	5	13	1	3	1
840	40	1	2	3	1	1	1	1	0	1	0	0	0	0	0	1	0	0	1	2	3	3	3	3	1	1	1	1	1	1	1	1	1	1	1	1	3	27	3	4	3	10	1	2	1
841	50	2	2	1	1	1	1	1	0	0	0	0	0	0	0	0	0	0	1	1	3	1	1	1	1	1	1	1	1	1	1	1	1	1	1	1	1	19	5	2	4	11	1	2	1
842	53	1	2	1	1	1	1	1	0	0	0	0	0	0	0	1	1	0	1	2	3	3	3	3	3	1	1	1	2	2	2	3	3	2	3	3	4	42	4	4	3	11	1	2	1
843	58	2	2	1	1	1	1	1	0	0	0	0	0	0	0	0	0	0	1	1	2	1	1	3	3	1	1	1	1	1	1	1	1	1	1	1	1	22	4	3	4	11	1	2	1
844	56	2	2	3	2	0	1	1	0	0	0	0	0	0	0	1	1	0	1	2	4	4	4	4	4	2	3	3	3	3	2	2	2	1	3	3	4	51	3	5	4	12	2	3	1
845	60	1	3	3	2	0	1	1	0	0	0	0	0	0	0	0	0	0	1	2	3	3	3	3	4	4	3	1	1	1	1	1	1	3	3	3	1	39	4	4	5	13	1	3	2
846	64	1	3	1	1	1	1	1	0	0	0	0	0	0	0	1	1	0	1	1	3	2	3	3	1	1	1	1	1	1	1	1	1	1	3	1	5	30	4	3	5	12	1	3	2
847	63	2	3	1	2	0	1	1	0	1	0	0	0	0	0	1	1	0	0	0	1	1	1	1	1	1	1	1	1	1	1	1	1	1	1	1	1	17	4	3	4	11	1	2	2
848	62	1	1	3	2	0	1	2	0	1	0	0	0	0	0	0	0	0	1	2	3	3	3	3	1	1	2	1	1	1	1	1	1	1	1	1	1	26	4	3	4	11	1	2	2
849	64	1	3	1	1	1	1	1	0	0	0	0	0	0	0	1	1	0	1	2	4	4	4	4	1	1	1	1	1	1	3	3	2	2	3	3	4	42	3	3	4	10	1	2	2
850	31	2	3	3	1	1	1	1	0	0	0	0	0	0	0	0	0	0	1	1	1	1	2	2	2	1	1	1	1	1	2	2	1	1	2	4	4	29	5	4	5	14	1	3	1
851	53	1	3	2	1	1	1	1	0	0	0	0	0	0	1	0	0	0	1	2	2	3	2	1	3	2	4	2	1	4	1	2	4	5	2	3	2	43	3	4	4	11	1	2	1
852	57	1	3	1	1	1	1	1	0	0	0	0	0	0	0	0	0	0	1	1	3	2	1	5	3	2	1	3	2	4	1	2	3	4	3	2	3	44	3	3	3	9	1	2	1
853	60	1	3	3	1	2	1	1	0	0	0	0	0	0	1	0	0	0	1	2	4	3	2	4	3	2	1	3	2	4	1	2	3	4	4	3	3	48	2	3	4	9	1	2	2
854	58	2	3	2	2	0	1	1	0	0	0	0	1	0	0	0	0	0	1	2	2	3	2	1	2	3	3	3	2	4	4	2	1	3	1	2	1	39	4	3	5	12	1	3	1
855	63	1	2	1	1	1	1	1	0	0	0	0	0	0	0	0	0	0	1	2	2	3	2	1	3	2	5	5	4	1	3	5	3	1	1	2	1	44	3	4	3	10	1	2	2
856	36	2	2	1	1	2	1	1	0	0	0	0	0	0	0	0	0	0	1	1	3	2	3	4	2	3	4	4	3	2	3	4	2	3	2	3	2	49	3	4	4	11	1	2	1
857	61	2	2	3	2	0	1	1	0	0	0	0	1	0	0	0	0	0	1	2	3	2	3	4	3	2	4	3	2	4	1	2	3	2	1	3	2	44	4	4	4	12	1	3	2
858	33	2	2	1	1	2	1	2	0	0	0	0	0	1	0	0	0	0	0	0	2	3	2	4	2	1	3	2	3	2	4	2	5	3	3	2	4	47	3	3	5	11	1	2	1
859	40	1	2	2	1	2	1	1	0	0	0	0	0	0	0	0	0	0	0	0	2	3	2	3	4	2	4	1	3	2	1	1	3	2	2	4	3	42	3	4	5	12	1	3	1
860	51	2	2	1	1	1	1	1	0	0	0	0	0	0	1	0	0	0	1	3	2	3	2	3	4	3	2	2	1	2	4	2	3	3	4	2	4	46	4	3	3	10	1	2	1
861	25	2	3	1	1	2	1	2	0	0	0	0	0	0	0	0	0	0	1	3	4	4	4	4	5	5	5	4	2	2	2	3	3	3	1	1	1	53	5	4	4	13	2	3	1
862	49	1	2	2	1	3	2	1	0	0	0	0	1	0	0	0	0	0	1	2	2	3	2	3	3	3	3	3	2	1	3	2	1	2	3	2	1	39	4	3	2	9	1	2	1
863	30	2	2	1	1	2	1	2	0	0	0	0	0	1	0	0	0	0	1	2	3	2	3	4	3	3	2	1	1	1	4	3	2	3	1	3	2	41	5	2	5	12	1	3	1
864	29	1	1	3	1	4	2	2	0	0	0	0	0	0	0	0	0	0	1	1	3	1	3	5	3	1	3	2	3	4	3	3	3	2	2	3	2	46	4	4	3	11	1	2	1
865	56	2	2	1	2	0	1	1	0	0	0	0	0	0	0	0	0	0	1	1	2	1	3	2	3	1	3	1	1	3	2	1	3	3	5	4	3	41	3	3	4	10	1	2	1
866	28	2	3	1	2	0	1	1	1	0	0	0	1	0	0	0	0	0	1	2	5	5	5	5	1	1	1	1	1	1	3	3	2	2	3	3	3	45	3	4	3	10	1	2	1
867	45	1	2	1	1	2	1	1	0	0	0	0	0	0	0	1	1	0	1	2	3	3	3	3	3	3	1	1	1	1	2	1	1	2	1	1	3	33	2	4	3	9	1	2	1
868	32	2	2	1	1	1	1	1	0	0	0	0	0	0	0	0	0	0	1	2	1	1	4	4	1	1	1	1	1	1	1	1	1	1	1	4	4	29	3	3	4	10	1	2	1
869	51	2	2	1	2	0	1	1	0	0	0	0	0	0	0	0	0	0	1	2	3	3	3	3	3	3	3	1	1	3	3	3	3	3	1	3	3	45	5	4	5	14	1	3	1
870	55	2	3	1	1	1	1	1	0	0	0	0	0	0	0	0	0	0	1	2	1	1	1	1	1	1	1	1	1	1	1	1	1	1	1	1	1	17	4	4	5	13	1	3	1
871	38	1	3	1	1	3	1	1	0	0	0	0	0	0	0	0	0	0	1	2	1	1	1	3	1	1	1	1	1	1	1	1	1	1	1	1	4	22	4	3	5	12	1	3	1
872	26	1	3	1	1	4	2	1	0	0	0	0	0	0	0	0	0	0	1	3	1	3	1	1	1	1	4	1	2	1	1	1	3	1	4	1	3	30	4	3	5	12	1	3	1
873	49	2	3	1	1	3	1	1	0	0	0	0	0	0	1	0	0	0	1	2	3	2	1	2	4	1	2	3	1	1	1	1	1	1	3	3	2	32	4	3	5	12	1	3	1
874	45	2	2	1	1	3	1	1	0	0	0	0	0	0	0	0	0	0	1	3	1	1	3	2	1	3	2	4	1	1	3	1	1	1	2	3	5	35	4	3	4	11	1	2	1
875	29	2	2	2	1	1	1	1	0	0	0	0	0	0	0	0	0	0	1	2	5	1	1	3	3	1	1	2	1	1	2	1	3	4	3	2	1	35	3	4	2	9	1	2	1
876	43	1	2	3	1	4	2	1	0	0	0	0	1	0	0	0	1	0	1	3	4	3	2	4	2	4	1	3	1	4	1	2	4	2	3	3	2	45	4	3	5	12	1	3	1
877	38	2	2	1	1	3	2	2	0	0	0	0	0	0	0	0	1	0	1	2	3	4	2	3	1	5	2	4	3	2	1	3	2	4	1	2	1	43	2	4	3	9	1	2	1
878	61	1	3	1	2	0	1	1	0	0	0	0	0	0	0	0	0	0	1	3	2	3	1	1	1	1	1	2	1	2	1	4	2	3	3	4	4	36	4	4	5	13	1	3	2
879	41	2	3	2	1	4	2	1	0	0	0	0	0	0	0	0	0	0	1	2	1	1	2	3	3	2	4	2	3	2	4	1	2	1	5	4	2	42	4	3	1	8	1	1	1
880	45	2	3	1	1	3	1	1	0	0	0	0	0	1	0	1	1	0	1	1	2	2	3	2	4	1	1	1	2	4	1	3	2	3	2	3	4	40	4	3	5	12	1	3	1
881	38	2	2	1	2	0	1	2	0	0	0	0	0	0	0	0	0	0	1	3	1	1	1	1	1	1	1	4	1	3	2	3	1	2	3	2	1	29	4	4	4	12	1	3	1
882	52	2	3	1	1	3	2	1	0	0	0	0	0	0	0	0	0	0	1	3	1	3	2	1	1	1	1	1	1	1	4	3	3	2	3	4	5	37	4	3	5	12	1	3	1
883	39	2	2	1	2	0	1	2	0	0	0	1	0	0	0	0	0	0	1	3	4	2	1	1	1	1	1	1	3	1	1	2	1	2	4	3	1	30	4	4	4	12	1	3	1
884	36	2	3	1	1	2	1	1	0	0	0	0	0	0	0	0	0	0	1	2	3	4	3	4	4	4	4	4	4	4	4	4	1	1	1	1	1	51	4	5	5	14	2	3	1
885	29	2	2	1	1	4	2	2	0	0	0	0	0	0	0	0	0	0	0	0	4	1	1	1	2	1	1	1	1	1	1	1	1	1	1	2	3	24	3	2	4	9	1	2	1
886	28	1	2	1	1	4	2	2	0	0	0	0	0	0	0	0	0	0	1	2	3	2	4	2	3	2	1	3	3	2	1	2	3	2	2	3	2	40	4	3	5	12	1	3	1
887	26	2	2	1	1	4	2	2	0	0	0	0	1	0	1	0	1	0	1	2	3	2	4	4	4	2	2	5	1	3	4	3	2	3	3	2	3	50	2	4	3	9	2	2	1
888	35	2	3	1	1	3	2	1	0	0	0	1	0	1	0	0	1	0	1	3	3	2	1	3	3	2	4	2	3	1	4	2	3	4	1	3	2	43	4	3	2	9	1	2	1
889	50	1	3	3	1	1	1	1	0	0	0	0	1	0	1	0	1	0	1	1	2	2	3	3	1	4	1	1	1	4	2	1	2	1	3	2	4	37	5	2	4	11	1	2	1
890	60	2	3	1	2	0	1	1	0	0	0	1	1	0	1	0	1	0	1	2	2	3	2	4	2	1	3	2	4	2	4	2	4	3	3	2	3	46	2	3	3	8	1	1	2
891	44	1	2	3	1	2	1	1	0	0	0	0	1	0	0	0	0	0	1	1	4	2	3	2	4	3	2	1	3	3	3	2	4	3	2	4	3	48	4	3	2	9	1	2	1
892	40	1	2	3	2	0	1	1	0	0	0	0	1	1	0	0	1	0	0	0	2	3	2	4	2	1	4	3	2	3	4	2	1	3	3	2	3	44	3	4	4	11	1	2	1
893	56	2	2	1	2	0	1	1	0	0	0	0	0	0	0	0	0	0	1	1	3	2	3	4	2	3	4	5	2	1	2	3	2	4	2	3	1	46	2	3	3	8	1	1	1
894	60	1	1	3	1	3	1	1	0	0	0	0	0	0	1	0	0	0	1	1	3	2	3	4	3	3	2	3	4	4	3	2	1	2	1	2	4	46	3	4	2	9	1	2	2
895	53	2	1	2	2	0	1	1	0	0	0	0	0	0	0	1	0	1	1	3	1	1	1	1	1	1	1	1	1	1	1	1	1	1	1	1	1	17	2	4	2	8	1	1	1
896	54	1	1	1	1	4	1	1	0	0	0	0	1	0	1	1	0	0	1	3	4	4	5	2	1	3	2	2	1	2	1	1	2	2	2	2	1	37	1	4	2	7	1	1	1
897	57	1	1	1	1	4	1	1	0	0	0	0	0	0	0	0	1	0	1	3	3	3	3	2	1	1	1	1	1	4	1	1	1	2	1	3	1	30	2	4	1	7	1	1	1
898	62	1	1	1	2	0	3	3	0	0	0	0	0	0	1	0	0	0	0	0	4	1	5	3	1	1	1	1	2	2	2	1	3	2	1	4	4	38	2	4	2	8	1	1	2
899	24	2	3	1	1	1	1	1	0	0	0	0	0	0	1	0	0	0	1	3	3	1	4	2	1	1	1	1	1	1	1	1	2	2	1	2	3	28	2	3	2	7	1	1	1
900	54	2	2	4	2	0	1	1	0	0	0	0	0	0	0	1	1	1	1	3	3	1	4	2	3	1	2	2	3	3	1	2	2	1	1	4	2	37	1	4	4	9	1	2	1
901	63	1	1	1	1	4	3	1	0	0	0	0	0	0	0	0	0	0	0	0	1	1	1	1	1	1	1	1	2	1	1	1	2	2	1	2	2	22	1	4	1	6	1	1	2
902	63	2	1	1	1	1	4	3	0	0	0	0	0	0	0	0	0	0	1	1	5	1	3	1	1	1	1	2	2	2	2	2	1	1	1	4	2	32	1	4	1	6	1	1	2
903	38	1	1	1	1	2	3	1	0	0	0	0	0	0	0	0	0	0	1	3	2	1	2	3	1	1	1	3	1	1	1	1	1	1	2	3	3	28	2	4	2	8	1	1	1
904	40	1	2	2	1	2	4	1	0	1	0	0	0	0	1	0	1	1	1	3	4	3	4	2	3	3	2	2	2	2	3	1	1	2	2	2	2	40	2	3	2	7	1	1	1
905	50	1	1	1	1	1	3	1	0	1	0	0	0	0	1	0	1	1	1	3	4	3	4	2	4	2	2	1	2	1	2	1	1	2	3	4	4	42	2	3	2	7	1	1	1
906	39	1	1	1	1	4	1	1	0	0	0	0	0	0	1	1	1	1	1	3	5	1	5	1	1	1	1	1	4	3	3	2	1	2	2	4	4	41	2	3	2	7	1	1	1
907	35	2	1	4	1	1	1	1	0	0	0	0	0	0	1	1	1	1	1	3	2	2	1	2	2	2	1	1	1	1	1	1	1	1	1	1	1	22	3	3	1	7	1	1	1
908	58	1	1	1	1	2	1	1	0	0	0	0	0	0	1	0	0	0	1	3	3	2	3	4	5	1	1	1	1	1	1	1	1	1	1	1	1	29	4	4	3	11	1	2	1
909	26	1	1	4	1	1	4	1	0	0	0	0	0	0	0	1	1	1	1	3	2	1	1	3	1	1	2	1	1	2	1	1	1	1	1	2	1	23	2	4	1	7	1	1	1
910	63	1	1	1	1	4	2	3	0	0	0	0	0	0	1	1	1	1	1	3	2	2	2	3	4	4	4	4	4	3	3	3	4	2	2	2	2	50	2	4	1	7	2	1	2
911	46	2	1	1	2	0	1	1	0	0	0	0	0	0	1	1	1	1	1	3	4	4	5	3	4	2	3	3	4	4	3	2	3	2	2	4	4	56	2	3	1	6	2	1	1
912	50	1	1	1	1	2	5	1	0	0	0	0	0	0	1	1	1	1	1	3	2	1	4	2	1	1	1	1	1	1	1	1	2	2	1	4	4	30	2	3	2	7	1	1	1
913	60	2	1	1	1	4	2	2	0	0	0	0	0	0	1	0	0	0	1	3	1	1	1	1	1	1	1	1	1	1	1	1	1	1	1	1	2	18	2	3	3	8	1	1	2
914	60	2	1	1	1	1	2	1	0	0	0	0	0	0	0	0	0	0	1	2	4	4	4	3	4	2	3	2	3	3	2	2	2	2	2	1	1	44	2	4	2	8	1	1	2
915	28	2	1	1	1	4	2	1	0	0	0	0	0	0	1	0	0	0	1	2	4	4	5	3	1	1	1	1	1	1	1	1	1	1	1	4	4	35	2	3	1	6	1	1	1
916	64	2	1	1	1	1	1	1	0	0	0	0	0	0	0	1	0	0	1	3	3	3	4	1	1	1	1	1	1	1	2	1	1	2	2	4	4	33	2	4	1	7	1	1	2
917	54	1	1	1	1	4	1	1	0	1	0	1	0	0	1	1	1	1	1	3	4	4	4	3	4	2	2	2	3	2	2	1	3	3	2	4	4	49	3	3	2	8	1	1	1
918	50	1	1	1	1	1	1	1	0	0	0	0	0	0	0	0	1	0	1	3	4	4	4	2	2	2	1	1	1	4	1	1	2	3	4	4	4	44	1	4	1	6	1	1	1
919	33	2	1	1	1	4	1	1	0	0	0	0	0	0	0	0	0	0	1	3	4	1	4	2	1	1	1	1	1	1	1	1	1	1	1	1	1	24	2	4	2	8	1	1	1
920	40	2	1	1	1	4	1	1	0	1	0	0	0	0	1	0	0	1	1	3	4	1	4	2	1	1	1	1	1	1	1	1	1	1	1	1	1	24	2	4	2	8	1	1	1
921	55	2	1	1	1	1	1	1	0	0	0	0	0	0	1	0	0	0	1	3	2	1	3	1	1	1	2	1	3	1	1	1	3	3	3	4	4	35	2	3	4	9	1	2	1
922	47	1	1	1	1	4	1	1	0	0	0	0	0	0	0	1	1	0	1	3	4	4	4	2	2	1	1	1	3	3	2	1	3	2	2	4	4	43	3	2	2	7	1	1	1
923	63	1	1	1	1	4	1	1	1	1	0	1	1	0	1	1	1	1	1	3	4	4	4	3	4	4	2	2	3	3	3	1	3	3	3	4	4	54	3	2	3	8	2	1	2
924	30	2	1	1	1	1	1	1	1	1	0	0	1	0	1	1	1	1	1	3	4	4	5	2	3	2	2	3	3	3	2	1	1	3	4	4	4	50	3	3	2	8	2	1	1
925	37	2	1	1	1	4	1	1	0	0	0	0	0	0	1	0	0	0	1	3	4	2	4	1	1	1	1	1	1	1	1	1	2	2	2	4	4	33	3	2	2	7	1	1	1
926	57	2	1	1	1	2	1	1	0	0	0	0	0	0	1	0	0	0	1	2	4	4	4	2	1	1	1	1	1	1	1	1	2	2	2	3	3	34	4	1	3	8	1	1	1
927	57	2	1	1	2	0	1	1	0	1	0	0	0	0	1	0	0	0	1	2	4	4	4	2	3	1	1	1	2	3	1	1	2	1	1	4	4	39	3	2	1	6	1	1	1
928	26	2	1	1	1	4	2	2	0	0	0	0	0	0	0	1	1	0	1	3	2	3	4	4	2	3	2	2	2	2	1	3	2	3	1	2	3	41	3	3	4	10	1	2	1
929	52	2	1	1	1	1	1	3	0	0	0	0	0	0	1	1	1	1	1	3	4	3	4	4	4	2	2	2	2	3	2	2	3	3	1	4	4	49	2	3	2	7	1	1	1
930	30	1	1	1	1	2	1	1	0	0	0	0	0	0	0	1	1	1	1	3	4	1	2	4	3	2	2	3	3	1	1	3	3	2	1	4	4	43	1	4	1	6	1	1	1
931	50	1	1	1	2	0	1	1	0	0	0	0	0	0	1	0	0	0	1	3	1	1	2	1	1	1	1	1	1	1	1	1	1	1	1	1	1	18	2	3	2	7	1	1	1
932	21	2	1	1	1	2	1	2	0	0	0	0	0	0	0	0	1	1	0	0	2	3	1	1	1	3	3	1	1	1	3	1	1	3	3	4	3	35	3	3	3	9	1	2	1
933	24	1	1	1	1	4	1	2	0	0	0	0	0	0	0	0	1	0	0	0	1	1	2	2	1	3	2	1	3	1	2	2	1	2	1	5	1	31	3	3	1	7	1	1	1
934	65	1	1	1	1	1	1	1	0	0	0	0	0	0	1	1	1	1	1	3	2	3	4	2	1	1	1	1	3	3	3	1	3	2	2	4	4	40	2	4	1	7	1	1	2
935	22	2	1	1	1	2	2	2	0	0	0	0	0	0	0	0	0	0	1	3	3	4	4	3	4	4	3	4	1	2	2	3	3	3	2	4	3	52	4	4	5	13	2	3	1
936	50	2	1	1	2	0	1	3	0	0	0	1	0	0	0	1	1	1	1	3	4	4	5	4	5	4	4	4	4	4	4	4	4	4	3	4	5	70	4	4	5	13	2	3	1
937	63	1	1	1	2	0	1	1	0	0	0	0	0	0	1	0	0	0	1	3	2	3	3	3	4	4	4	3	3	4	3	1	1	1	1	4	5	49	2	4	1	7	1	1	2
938	63	1	1	1	2	0	1	1	0	0	0	0	0	0	0	0	0	0	1	3	4	4	3	3	4	3	3	3	2	2	1	3	3	1	3	4	4	50	2	4	2	8	2	1	2
939	49	1	1	1	1	2	1	1	0	0	0	0	0	0	1	0	0	0	1	3	4	2	4	2	3	2	2	1	1	3	2	2	1	1	1	4	4	39	2	3	2	7	1	1	1
940	61	1	1	1	2	0	1	2	0	0	0	0	0	0	1	0	0	0	1	3	3	1	1	1	1	1	1	1	1	1	2	2	2	1	1	1	1	22	2	4	1	7	1	1	2
941	50	2	1	1	2	0	4	3	0	0	0	0	0	0	1	1	1	1	1	3	4	4	4	4	5	2	3	4	4	4	4	3	2	2	4	4	1	58	3	4	2	9	2	2	1
942	24	2	3	3	1	2	7	2	0	0	0	0	0	0	0	0	1	1	1	2	3	2	4	2	2	4	4	3	2	2	3	4	3	4	4	3	2	51	3	3	4	10	2	2	1
943	32	2	2	3	1	2	3	2	0	0	1	0	0	0	0	1	1	0	1	2	2	3	4	5	2	3	2	2	2	2	1	3	3	2	1	4	3	44	3	3	4	10	1	2	1
944	51	2	1	1	1	2	1	2	0	1	0	0	0	0	1	1	1	0	1	3	2	3	4	4	2	3	2	3	2	3	1	2	3	2	1	4	3	44	3	3	4	10	1	2	1
945	44	1	1	1	1	2	2	2	1	0	0	0	0	1	1	1	1	1	1	2	1	1	1	1	2	4	5	5	2	1	1	1	1	1	1	5	5	38	2	4	1	7	1	1	1
946	23	2	1	1	1	3	1	2	0	1	0	0	0	0	1	1	1	1	1	3	3	1	5	5	4	2	2	5	2	3	1	4	1	2	5	2	5	52	3	2	1	6	2	1	1
947	24	2	1	1	1	1	1	2	0	1	0	0	0	0	0	0	1	0	1	3	4	4	4	4	2	1	1	2	1	2	1	1	1	1	1	1	4	35	3	4	1	8	1	1	1
948	64	1	1	1	1	4	1	1	0	1	0	0	0	0	0	0	0	0	1	3	4	4	4	4	5	2	3	3	4	3	2	3	4	3	4	5	5	62	3	4	1	8	2	1	2
949	63	2	1	1	2	0	1	1	0	1	0	0	0	0	0	0	0	0	1	2	4	3	3	2	4	2	3	2	3	3	3	3	4	2	3	4	4	52	3	4	1	8	2	1	2
950	37	1	1	1	1	3	1	1	0	1	0	0	0	0	1	0	1	0	1	3	2	2	3	2	1	2	2	1	1	1	1	1	1	1	1	3	1	26	2	3	2	7	1	1	1
951	58	1	1	1	1	1	1	1	0	1	0	1	1	0	0	0	0	0	1	2	2	1	2	2	2	2	2	2	3	2	2	3	1	1	1	2	1	31	2	4	1	7	1	1	1
952	23	2	1	1	1	4	2	1	0	1	0	0	0	0	1	0	1	0	1	3	1	1	2	3	1	2	2	5	1	1	5	1	1	1	1	4	1	33	2	3	2	7	1	1	1
953	41	2	1	1	2	0	7	1	0	1	0	1	1	0	1	0	1	1	1	3	3	2	4	4	2	4	5	3	3	1	1	1	2	1	1	4	3	44	3	4	2	9	1	2	1
954	55	2	1	1	2	4	2	1	0	1	0	0	0	0	1	0	1	0	1	3	3	2	2	2	1	2	3	4	2	1	1	2	2	1	1	4	2	35	3	4	3	10	1	2	1
955	60	2	1	1	1	1	3	1	1	1	0	1	0	0	1	1	1	1	1	3	3	4	4	3	4	4	3	3	3	4	2	4	3	1	2	4	4	55	2	4	1	7	2	1	2
956	65	2	1	1	2	0	1	1	1	1	0	1	0	1	1	1	1	1	1	3	3	2	4	3	3	2	4	3	2	3	1	2	3	4	4	5	3	51	2	4	2	8	2	1	2
957	21	2	1	1	1	3	2	2	0	1	0	0	0	0	0	0	1	1	1	3	1	1	1	1	1	1	1	1	1	1	1	2	1	2	3	4	3	26	2	4	2	8	1	1	1
958	52	2	1	1	2	0	1	1	0	1	0	1	0	0	0	0	0	0	1	3	4	4	4	4	4	3	4	4	3	3	2	3	4	3	3	5	5	62	2	4	1	7	2	1	1
959	52	1	1	1	1	2	2	1	1	1	0	1	0	0	1	1	1	1	1	3	2	3	4	3	4	4	4	2	4	4	3	1	4	3	4	4	4	57	2	4	2	8	2	1	1
960	50	2	1	1	2	0	7	1	0	1	0	0	0	0	1	0	0	1	1	3	2	2	4	4	3	3	3	3	3	4	2	3	4	3	2	4	4	53	2	3	2	7	2	1	1
961	57	2	1	1	2	0	4	3	0	1	0	1	0	0	0	1	1	1	1	3	4	4	4	4	4	4	4	3	4	4	4	4	3	4	4	5	3	66	2	1	2	5	2	1	1
962	36	2	1	1	1	4	1	1	0	0	0	0	0	0	1	1	1	1	1	3	3	2	3	3	2	3	3	2	2	3	3	3	1	3	2	4	1	43	1	4	1	6	1	1	1
963	59	1	1	1	1	2	1	1	0	0	0	1	0	0	1	0	0	0	1	3	4	3	3	3	4	2	1	1	2	3	2	1	3	2	2	3	4	43	2	3	2	7	1	1	1
964	57	1	1	1	2	0	1	1	0	0	0	0	0	0	1	1	1	1	1	3	4	2	5	3	3	2	2	2	1	1	1	1	1	1	1	2	3	35	2	3	2	7	1	1	1
965	41	1	1	1	1	1	2	1	0	0	0	1	0	0	0	1	1	1	1	3	4	4	4	4	4	4	4	3	4	3	3	3	2	4	4	4	5	63	3	4	2	9	2	2	1
966	59	2	1	1	2	0	7	1	0	1	1	1	1	0	0	0	1	1	1	3	4	4	4	4	4	3	4	3	4	4	4	4	3	3	4	4	5	65	4	1	3	8	2	1	1
967	64	2	1	1	2	0	1	1	0	0	0	0	1	0	1	1	1	1	1	3	4	4	4	5	5	4	4	4	4	1	1	3	4	4	5	5	5	66	5	1	5	11	2	2	2
968	32	1	1	1	1	4	1	1	0	0	0	0	0	0	1	0	1	1	1	3	2	3	4	3	2	2	3	3	2	2	3	2	2	2	2	2	2	41	2	4	1	7	1	1	1
969	60	1	1	1	1	2	1	1	0	0	0	0	0	0	0	1	1	1	1	3	3	4	4	4	4	4	3	1	1	1	1	1	3	3	4	3	5	49	2	4	2	8	1	1	2
970	41	1	1	1	1	3	2	1	0	0	0	0	0	0	1	1	1	1	1	3	2	2	3	2	1	1	1	2	2	2	2	1	1	1	3	4	2	32	2	4	2	8	1	1	1
971	31	2	1	1	1	2	4	1	0	0	0	1	0	0	0	0	0	0	0	0	2	2	1	1	2	1	1	1	1	1	1	1	1	1	1	1	1	20	2	4	1	7	1	1	1
972	40	1	1	1	1	2	3	1	0	0	0	0	0	0	1	1	1	1	1	3	4	1	4	4	2	3	3	2	2	2	2	3	3	3	3	4	4	49	1	4	1	6	1	1	1
973	37	1	1	1	1	1	1	1	0	0	0	0	0	0	1	0	1	0	1	3	1	2	2	2	1	1	2	1	2	1	2	3	2	2	2	1	2	29	2	4	1	7	1	1	1
974	61	1	1	1	1	4	3	1	0	1	0	0	0	0	1	0	0	0	1	3	3	4	4	4	4	4	4	3	4	3	4	3	4	4	4	5	2	63	4	3	1	8	2	1	2
975	65	1	1	1	1	4	1	1	0	0	0	0	0	0	1	0	0	0	1	3	4	2	2	2	3	2	3	2	3	3	2	2	2	1	2	3	2	40	2	4	1	7	1	1	2
976	65	1	1	1	1	4	1	1	0	0	0	0	0	0	1	0	1	1	1	3	3	3	4	3	4	3	3	3	3	4	3	3	3	3	3	4	4	56	2	4	1	7	2	1	2
977	64	1	1	1	1	4	2	1	0	0	0	1	0	0	1	0	0	0	1	3	4	3	4	3	4	2	2	2	2	2	2	2	2	2	1	4	4	45	2	4	2	8	1	1	2
978	48	2	1	1	1	1	1	1	0	0	0	0	0	0	0	1	1	1	1	2	3	2	4	4	4	2	2	2	2	3	2	1	1	2	1	2	1	38	2	2	2	6	1	1	1
979	29	1	1	1	1	1	3	1	0	0	0	0	0	0	1	0	0	0	1	3	1	1	1	1	1	1	1	1	1	1	1	1	1	1	1	1	1	17	2	2	2	6	1	1	1
980	43	1	2	1	1	4	1	1	0	0	0	0	0	0	1	1	1	0	1	3	3	2	5	4	1	1	1	1	1	3	1	1	1	1	1	2	3	32	2	3	2	7	1	1	1
981	48	1	3	1	1	4	2	1	0	0	0	0	0	0	0	0	0	0	1	1	3	2	4	2	3	1	1	1	2	3	1	1	2	2	3	3	2	36	3	2	3	8	1	1	1
982	45	2	1	1	1	4	2	1	0	0	0	0	0	0	0	0	0	0	1	2	1	1	1	1	1	1	1	1	1	1	1	1	1	1	1	2	2	19	2	3	2	7	1	1	1
983	30	2	1	1	1	4	2	1	0	0	0	0	0	0	0	0	0	0	1	2	3	1	4	1	1	1	1	1	1	1	1	1	1	1	1	1	2	23	3	2	2	7	1	1	1
984	53	2	1	1	1	1	7	1	0	0	0	0	0	0	1	0	0	0	1	2	3	1	4	3	1	1	2	2	1	3	1	1	1	1	2	1	2	30	5	1	5	11	1	2	1
985	29	2	1	1	1	4	2	1	0	0	0	1	0	0	1	0	0	0	1	3	4	1	4	1	1	1	1	1	1	2	1	1	2	1	2	1	1	26	2	2	2	6	1	1	1
986	30	2	1	1	1	2	1	1	0	0	0	0	0	0	0	0	0	0	1	3	1	1	1	1	1	1	1	1	2	1	1	1	2	1	2	2	3	23	2	3	2	7	1	1	1
987	48	1	1	1	1	1	1	1	0	0	0	0	0	0	0	1	1	1	1	3	3	1	2	2	2	1	1	1	2	3	1	1	3	2	2	3	3	33	4	3	3	10	1	2	1
988	40	1	1	1	1	4	2	1	0	0	0	0	0	0	1	1	1	1	1	2	2	1	1	1	1	1	1	1	1	1	1	1	1	2	2	3	3	24	3	3	2	8	1	1	1
989	40	2	1	1	2	0	7	1	0	0	0	0	0	0	1	0	0	0	1	3	3	1	4	2	3	2	2	2	3	1	1	1	1	2	3	3	3	37	4	1	2	7	1	1	1
990	53	2	3	1	1	1	7	1	0	0	0	1	1	0	1	0	1	1	1	3	3	2	4	1	3	1	2	2	3	3	1	1	2	2	2	3	4	39	3	3	2	8	1	1	1
991	26	2	1	1	1	4	1	1	0	0	0	0	0	0	0	1	1	1	1	2	1	4	1	1	1	1	1	1	1	1	1	1	1	2	3	3	3	27	3	3	2	8	1	1	1
992	40	2	1	1	1	4	2	1	0	0	0	0	1	0	0	1	1	1	1	3	1	1	1	1	1	1	1	1	2	2	2	1	1	1	1	2	3	23	3	2	2	7	1	1	1
993	24	2	3	1	1	4	2	1	0	0	0	0	0	0	1	0	0	0	1	3	3	1	4	2	2	2	2	2	3	2	2	1	1	1	1	2	3	34	3	2	2	7	1	1	1
994	51	2	1	1	2	0	2	1	0	0	0	0	0	0	1	0	0	0	1	3	3	2	4	1	1	1	1	1	2	3	1	2	3	1	1	2	3	32	3	2	2	7	1	1	1
995	43	2	1	1	1	1	1	1	0	0	0	1	0	0	1	1	1	1	1	3	1	2	4	2	1	1	1	1	1	1	1	1	1	1	1	1	2	23	3	4	2	9	1	2	1
996	50	1	1	1	1	4	2	1	0	0	0	0	0	0	1	1	1	1	1	3	2	2	4	2	1	1	1	2	2	1	1	2	1	1	2	2	1	28	3	3	2	8	1	1	1
997	40	1	1	1	2	0	3	1	0	0	0	0	1	1	0	1	1	1	1	3	4	4	4	4	5	4	3	4	3	4	3	3	2	2	2	4	4	59	5	1	1	7	2	1	1
998	45	1	1	1	2	0	4	1	0	0	0	0	0	0	0	1	1	1	1	3	4	4	4	4	4	4	2	2	2	1	1	1	4	4	4	4	5	54	2	4	1	7	2	1	1
999	46	2	1	1	2	0	1	1	0	0	0	0	0	0	0	1	1	1	1	3	4	4	4	5	5	4	4	4	4	4	4	3	2	2	2	1	1	57	2	4	2	8	2	1	1
1000	32	2	1	1	2	0	4	1	0	0	0	0	0	0	0	1	1	1	1	3	4	4	3	4	1	4	4	4	4	3	4	3	4	4	4	4	4	62	2	4	1	7	2	1	1
1001	60	1	1	1	2	0	4	1	0	0	0	1	0	0	1	1	1	1	1	3	4	4	4	3	3	2	2	2	2	2	1	3	1	1	2	2	2	40	2	4	1	7	1	1	2
1002	22	2	1	1	1	1	1	2	0	0	0	0	0	0	1	0	0	0	1	3	2	2	2	2	3	3	4	4	2	2	2	3	3	3	4	4	4	49	2	4	1	7	1	1	1
1003	64	1	2	1	1	3	4	1	0	0	0	0	0	0	1	1	1	1	1	3	3	4	3	4	3	3	4	4	3	4	3	3	3	3	2	4	4	57	2	4	1	7	2	1	2
1004	47	1	1	1	1	3	4	1	0	1	0	0	0	0	0	0	1	1	1	3	4	2	4	3	4	4	4	4	3	3	3	3	2	2	2	1	1	49	4	1	4	9	1	2	1
1005	36	1	1	1	1	1	9	1	0	0	0	0	0	0	1	1	1	1	1	2	2	3	4	4	4	1	1	2	2	2	2	3	4	4	4	4	4	50	2	4	2	8	2	1	1
1006	27	1	1	1	1	3	4	2	0	0	0	1	0	0	1	1	1	1	1	2	3	3	3	3	3	3	3	3	3	3	3	3	3	2	2	2	2	47	4	4	1	9	1	2	1
1007	29	2	1	1	1	2	1	1	0	0	0	0	1	0	1	1	1	1	1	3	2	1	2	3	2	4	4	2	1	2	1	1	2	3	1	5	3	39	2	4	1	7	1	1	1
1008	29	1	1	1	1	2	1	1	0	0	0	0	1	0	1	1	1	1	1	3	2	3	2	2	3	3	3	3	3	2	2	3	3	1	1	3	3	42	1	3	1	5	1	1	1
1009	53	1	1	1	1	1	1	1	0	0	0	0	0	0	0	0	0	0	1	3	2	2	4	4	1	4	4	2	2	2	2	3	4	4	4	4	5	53	5	1	3	9	2	2	1
1010	55	1	1	1	2	0	4	1	0	0	0	0	0	0	1	1	1	1	1	3	4	4	4	2	4	3	2	2	2	2	2	1	4	2	2	2	1	43	2	4	1	7	1	1	1
1011	50	2	1	1	1	1	1	1	0	0	0	0	0	0	1	0	1	0	0	0	3	1	2	1	1	1	1	1	1	1	1	1	1	1	1	5	1	24	2	2	2	6	1	1	1
1012	57	1	1	1	1	3	4	1	0	0	0	1	1	0	0	1	1	1	1	2	2	2	4	4	4	4	3	4	5	1	1	3	3	2	3	5	4	54	2	3	1	6	2	1	1
1013	28	2	1	1	1	4	1	2	0	0	0	0	0	0	0	0	1	0	1	1	3	3	3	3	3	3	3	3	3	3	3	3	3	2	2	2	2	47	1	4	1	6	1	1	1
1014	43	2	1	1	1	4	2	1	0	0	0	0	0	0	1	0	1	1	1	1	3	4	4	4	3	1	3	2	2	2	2	2	3	3	3	3	4	48	2	4	2	8	1	1	1
1015	41	2	1	1	2	0	1	1	0	0	0	0	0	0	1	1	1	1	1	3	3	4	4	4	4	4	4	4	4	4	4	3	2	4	4	4	4	64	2	4	1	7	2	1	1
1016	60	2	1	1	2	0	9	3	0	0	0	0	0	0	1	1	1	1	1	3	4	4	4	3	4	1	1	1	1	2	2	2	2	2	3	4	4	44	2	4	1	7	1	1	2
1017	35	1	1	1	2	0	8	1	0	0	0	0	0	0	0	1	1	1	1	3	3	4	3	4	3	2	2	2	2	1	1	3	4	4	4	5	5	52	2	4	1	7	2	1	1
1018	59	1	1	1	2	0	1	3	0	1	0	0	0	0	1	1	1	1	1	3	4	4	4	4	3	1	2	1	2	2	2	3	4	1	2	2	2	43	5	4	1	10	1	2	1
1019	59	2	1	1	1	2	3	1	0	0	0	1	0	0	1	1	1	1	1	3	4	4	3	4	4	4	3	3	3	4	4	3	4	3	4	4	4	62	2	4	1	7	2	1	1
1020	60	2	1	1	2	0	7	1	0	0	0	0	0	0	0	1	1	1	1	2	4	1	3	3	1	2	2	2	4	2	2	3	3	3	4	4	4	47	4	1	5	10	1	2	2
1021	63	2	1	1	1	4	1	1	0	0	0	0	0	0	1	1	1	0	1	2	3	1	4	1	1	1	1	1	1	1	2	1	2	2	2	3	3	30	4	1	3	8	1	1	2
1022	60	1	1	1	1	4	2	1	0	0	0	0	0	0	0	1	1	1	1	2	3	2	4	3	3	2	2	3	1	1	1	1	1	1	2	2	2	34	2	4	2	8	1	1	2
1023	40	1	1	1	1	2	2	1	0	0	0	0	0	0	0	1	1	1	1	3	2	1	1	1	1	1	1	1	1	1	1	1	1	1	1	1	1	18	2	4	2	8	1	1	1
1024	37	2	1	1	1	1	4	1	0	0	0	0	0	0	0	0	0	0	1	3	1	1	4	1	1	1	1	2	3	1	1	1	2	1	1	1	1	24	4	1	3	8	1	1	1
1025	64	2	1	1	2	0	1	3	0	0	0	0	0	0	1	0	0	0	1	3	3	1	1	1	1	1	1	1	2	3	1	1	2	2	2	2	2	27	5	1	5	11	1	2	2
1026	60	2	1	1	1	2	4	1	0	0	0	0	1	0	0	0	0	0	1	3	3	1	4	1	3	1	1	1	1	2	2	2	2	2	1	3	3	33	4	1	4	9	1	2	2
1027	47	2	1	1	1	1	1	1	0	0	0	0	0	0	0	0	0	1	1	3	2	1	1	1	1	1	1	1	1	1	1	1	1	1	1	1	1	18	2	4	1	7	1	1	1
1028	40	2	1	1	1	1	4	1	0	0	0	0	0	0	1	1	1	1	1	1	4	1	4	2	1	1	1	1	1	3	1	1	1	1	1	2	2	28	2	4	2	8	1	1	1
1029	42	2	1	1	1	2	4	1	0	0	0	0	0	0	1	0	0	0	1	2	2	1	4	1	1	1	1	1	1	3	1	1	1	1	1	2	3	26	2	3	2	7	1	1	1
1030	32	1	1	1	1	4	4	1	0	0	0	0	0	0	1	0	0	0	1	3	2	2	1	1	1	2	1	1	2	1	1	2	2	1	3	3	3	29	3	2	2	7	1	1	1
1031	47	1	1	1	1	1	1	1	0	0	0	0	0	0	0	1	1	1	1	3	1	1	3	1	2	1	1	1	2	1	1	1	1	1	1	2	2	23	2	3	2	7	1	1	1
1032	62	2	1	1	1	3	4	1	1	1	0	0	0	0	1	1	1	1	1	1	2	1	2	2	1	1	1	1	1	1	1	1	1	1	1	2	2	22	2	4	2	8	1	1	2
1033	55	1	1	1	1	3	4	1	0	0	0	0	0	0	0	1	1	1	1	1	2	1	4	3	1	1	1	2	1	1	1	1	1	1	1	2	1	25	2	4	3	9	1	2	1
1034	32	1	1	1	1	3	4	1	0	0	0	0	0	0	0	1	1	1	1	3	1	2	4	1	1	1	1	1	1	1	1	1	1	1	1	3	2	24	2	4	2	8	1	1	1
1035	53	2	1	1	1	1	1	1	0	0	0	0	0	0	1	1	1	1	1	3	2	2	3	2	1	1	1	1	2	3	1	1	2	1	1	3	1	28	4	2	2	8	1	1	1
1036	53	2	1	1	1	3	1	1	0	0	0	0	0	0	0	0	0	0	1	3	3	1	1	1	1	1	1	1	1	1	1	1	1	1	1	2	1	20	3	2	2	7	1	1	1
1037	28	1	1	1	1	1	4	1	0	0	0	0	0	0	1	1	1	1	1	3	3	1	3	1	1	1	1	1	4	1	1	1	1	1	1	3	3	28	1	4	1	6	1	1	1
1038	22	1	1	1	1	0	1	3	0	0	0	0	0	0	1	1	1	1	1	3	3	2	5	4	1	3	2	1	4	3	4	2	1	1	1	1	2	40	2	1	3	6	1	1	1
1039	53	1	1	1	1	0	1	1	0	0	0	0	0	0	1	1	1	1	1	2	1	2	4	1	2	1	2	2	2	1	2	1	2	1	2	3	3	32	5	1	5	11	1	2	1
1040	44	1	1	1	1	1	1	1	0	0	0	0	0	0	1	0	0	0	1	3	4	2	4	1	1	1	1	1	1	1	2	1	2	2	1	2	3	30	2	2	2	6	1	1	1
1041	60	2	1	1	1	4	1	1	0	0	0	0	0	0	1	0	0	0	1	0	1	1	1	1	1	1	1	1	1	3	1	1	1	1	2	2	2	22	3	2	2	7	1	1	2
1042	58	2	1	1	1	2	5	1	0	0	0	0	0	0	1	0	0	0	1	2	2	2	4	1	1	1	1	1	1	1	1	1	1	1	1	1	1	22	2	2	2	6	1	1	1
1043	25	2	1	1	1	1	4	2	0	0	0	0	0	0	1	1	1	0	1	2	2	1	2	1	1	1	1	1	1	1	1	1	1	1	1	1	1	19	2	4	1	7	1	1	1
1044	24	2	1	1	1	3	4	2	0	0	0	0	0	0	1	1	1	1	1	2	2	3	1	2	2	2	2	1	1	3	1	1	1	1	2	3	3	31	2	2	2	6	1	1	1
1045	24	1	1	1	1	3	5	2	0	0	0	0	0	0	1	1	1	1	1	2	1	1	1	1	1	1	1	1	1	1	1	1	1	1	1	1	1	17	1	4	3	8	1	1	1
1046	21	2	1	1	1	2	3	2	0	0	0	0	0	0	0	1	1	1	1	2	2	1	3	3	1	2	3	2	2	3	1	3	2	2	3	2	1	36	2	2	3	7	1	1	1
1047	25	2	1	1	1	2	1	1	0	0	0	0	1	0	1	1	1	1	1	2	3	1	4	2	4	1	2	2	3	1	1	1	1	1	2	2	2	33	3	3	2	8	1	1	1
1048	24	1	1	1	1	1	1	1	1	1	0	0	0	0	1	1	1	1	1	3	3	1	3	3	1	2	3	2	2	2	2	1	2	2	2	4	5	40	3	2	4	9	1	2	1
1049	49	2	2	1	1	1	1	1	0	0	0	0	0	0	1	1	1	1	1	2	2	2	4	1	1	1	2	1	1	1	1	1	3	2	2	2	3	30	4	2	4	10	1	2	1
1050	40	1	1	1	2	0	4	1	0	0	0	0	0	0	0	0	0	0	1	2	2	2	4	3	3	3	2	1	3	3	1	1	2	2	2	2	2	38	2	2	2	6	1	1	1
1051	33	1	1	1	1	2	2	1	0	0	0	0	0	0	0	0	0	0	1	3	2	1	2	2	1	1	1	1	1	1	1	1	1	2	2	3	3	26	3	2	2	7	1	1	1
1052	56	2	1	1	2	0	4	1	0	0	0	0	0	0	1	1	1	1	1	2	4	4	5	5	4	4	4	4	4	4	4	4	4	3	3	5	5	70	5	1	5	11	2	2	1
1053	40	2	1	1	1	2	2	1	0	0	0	0	1	0	1	1	1	1	1	3	4	4	4	3	4	3	3	3	1	1	1	3	2	1	1	1	4	43	3	4	1	8	1	1	1
1054	65	2	1	1	2	0	1	1	0	0	0	0	0	0	0	1	1	1	1	3	4	4	3	3	4	1	2	1	2	2	2	1	1	1	3	4	4	42	4	1	1	6	1	1	2
1055	54	2	1	1	2	0	1	1	0	0	0	0	0	0	0	1	1	1	1	3	2	2	2	2	3	3	3	3	4	4	4	4	1	1	1	2	2	43	3	4	1	8	1	1	1
1056	60	2	1	1	2	0	1	1	0	0	0	0	1	1	0	1	1	1	1	3	4	4	4	4	4	2	2	1	1	1	2	4	3	4	3	4	4	51	2	4	1	7	2	1	2
1057	60	2	1	1	2	0	3	1	0	0	0	0	0	0	1	1	1	1	1	3	3	4	4	4	3	3	2	2	2	2	2	2	3	2	2	2	2	44	2	4	1	7	1	1	2
1058	65	2	1	1	1	2	2	3	0	0	0	0	1	0	1	1	1	1	1	2	4	4	3	3	4	3	3	3	2	2	2	3	4	4	3	4	4	55	4	4	1	9	2	2	2
1059	65	1	1	1	2	0	9	1	0	0	0	0	0	0	1	0	0	0	1	3	2	2	1	1	2	1	1	1	2	1	1	2	2	1	1	2	2	25	2	4	1	7	1	1	2
1060	60	2	1	1	2	0	7	1	0	0	0	0	1	0	0	1	1	1	1	3	3	3	2	2	3	4	3	3	4	3	3	3	1	1	1	4	4	47	1	4	1	6	1	1	2
1061	50	2	1	1	2	0	1	1	0	0	0	1	1	1	0	1	1	1	1	3	3	3	2	2	4	2	1	1	1	1	2	2	2	2	2	2	2	34	3	4	1	8	1	1	1
1062	52	2	1	1	1	3	2	1	0	0	0	0	0	0	0	0	0	0	1	3	3	3	4	4	2	4	3	2	3	3	2	3	1	1	1	2	2	43	2	4	1	7	1	1	1
1063	25	1	1	1	1	2	4	1	0	0	0	0	1	1	0	1	1	1	1	3	2	2	2	2	2	1	3	2	1	2	1	2	1	1	1	2	2	29	2	4	1	7	1	1	1
1064	50	1	1	1	2	0	4	1	0	0	0	0	0	0	0	1	1	1	1	1	3	4	3	4	3	3	3	3	3	1	1	3	4	3	3	4	5	53	2	4	1	7	2	1	1
1065	26	1	2	1	1	2	2	2	0	0	0	0	0	0	1	1	1	1	1	3	2	3	3	2	1	1	1	1	1	1	1	1	2	2	2	2	2	28	2	3	2	7	1	1	1
1066	50	2	1	1	2	0	8	1	0	0	0	0	0	0	1	1	1	1	1	3	3	4	3	3	2	2	3	2	3	2	2	2	2	2	2	5	5	47	2	3	2	7	1	1	1
1067	65	2	1	1	2	0	1	1	0	0	0	0	0	0	0	0	0	0	1	3	4	4	4	2	2	2	2	2	2	2	2	2	3	1	1	5	5	45	2	4	1	7	1	1	2
1068	40	1	1	1	1	1	1	1	0	1	0	0	0	0	1	1	1	1	1	3	4	4	4	3	4	4	3	4	4	3	3	3	2	2	2	1	2	52	1	4	1	6	2	1	1
1069	35	1	1	1	1	1	1	1	0	0	0	0	0	0	0	1	1	1	1	3	4	3	3	3	3	3	2	3	1	2	3	1	1	3	3	4	5	47	2	4	1	7	1	1	1
1070	50	1	1	1	1	2	1	1	0	1	0	0	0	0	1	1	1	1	1	2	1	2	3	1	1	4	3	3	4	3	4	3	1	1	4	4	4	46	2	4	1	7	1	1	1
1071	63	2	1	1	2	0	1	1	0	0	0	0	1	0	0	1	1	1	1	3	3	3	2	3	3	4	3	3	3	3	3	3	1	1	1	5	1	45	2	4	1	7	1	1	2
1072	57	1	1	1	2	0	1	1	0	0	0	0	1	0	0	1	1	1	1	3	3	1	3	3	3	1	1	1	1	2	2	2	1	1	3	2	4	34	2	4	1	7	1	1	1
1073	59	1	1	1	2	0	1	1	0	0	0	1	1	0	1	1	1	1	1	3	4	1	1	3	4	4	4	3	3	4	4	3	1	1	3	5	5	53	2	4	1	7	2	1	1
1074	43	1	3	1	1	1	4	1	0	0	0	0	0	0	0	1	1	1	1	3	3	2	1	4	2	1	1	2	2	1	1	1	2	2	2	2	2	31	2	2	2	6	1	1	1
1075	35	1	1	1	1	2	1	1	0	0	0	0	0	0	1	1	1	1	1	3	1	1	1	2	1	1	1	1	2	3	1	1	1	1	2	3	3	26	2	2	2	6	1	1	1
1076	52	1	1	1	2	0	1	1	0	0	0	0	1	0	1	1	1	1	1	3	4	4	4	3	4	2	2	3	2	3	1	3	4	4	1	5	1	50	2	4	1	7	2	1	1
